# Supplementary material for: Identifying genes with conserved splicing structure and orthologous isoforms in human, mouse and dog
Source: BMC Genomics. 2022 Mar 18;23:216. doi: 10.1186/s12864-022-08429-4 (PMC8933948; doi:10.1186/s12864-022-08429-4)
Supplement: Supplementary file 1 — Additional file 1 Full gene information in human with known and predicted transcripts for the 253 gene set. The additional file is an excel spreadsheet consisting of a sheet which describes all the information of a standard GTF file. [file 12864_2022_8429_MOESM1_ESM.csv]

Additional file 1 --- Full gene information in human with known and predicted transcripts for the 253 gene set.,,,,,,,,
5,Ensembl,gene,78360583,78479071,.,+,.,"gene_id ""ENSG00000085365""	transcript_nb ""3""	transcript_allbiotypes ""NA	""ensembl_name ""NA""	gene_name ""NA""	gene_biotype ""NA""	5,Ensembl,transcript,78360583,78479071,.,+,.,gene_id ""ENSG00000085365""	transcript_id ""ENST00000621999""	exon_nb ""9""	class_code ""U""	transcript_name ""SCAMP1-207""	transcript_biotype ""protein_coding""	5,Ensembl,exon,78360672,78360728,.,+,.,gene_id ""ENSG00000085365""	transcript_id ""ENST00000621999""	exon_number ""1""	class_code ""U""	transcript_name ""SCAMP1-207""	transcript_biotype ""protein_coding""	5,Ensembl,exon,78388837,78388914,.,+,.,gene_id ""ENSG00000085365""	transcript_id ""ENST00000621999""	exon_number ""2""	class_code ""U""	transcript_name ""SCAMP1-207""	transcript_biotype ""protein_coding""	5,Ensembl,exon,78415520,78415618,.,+,.,gene_id ""ENSG00000085365""	transcript_id ""ENST00000621999""	exon_number ""3""	class_code ""U""	transcript_name ""SCAMP1-207""	transcript_biotype ""protein_coding""	5,Ensembl,exon,78416541,78416649,.,+,.,gene_id ""ENSG00000085365""	transcript_id ""ENST00000621999""	exon_number ""4""	class_code ""U""	transcript_name ""SCAMP1-207""	transcript_biotype ""protein_coding""	5,Ensembl,exon,78418775,78418903,.,+,.,gene_id ""ENSG00000085365""	transcript_id ""ENST00000621999""	exon_number ""5""	class_code ""U""	transcript_name ""SCAMP1-207""	transcript_biotype ""protein_coding""	5,Ensembl,exon,78421801,78421960,.,+,.,gene_id ""ENSG00000085365""	transcript_id ""ENST00000621999""	exon_number ""6""	class_code ""U""	transcript_name ""SCAMP1-207""	transcript_biotype ""protein_coding""	5,Ensembl,exon,78449933,78450034,.,+,.,gene_id ""ENSG00000085365""	transcript_id ""ENST00000621999""
[truncated: 5,000 more columns]
