# Supplementary material for: Identifying genes with conserved splicing structure and orthologous isoforms in human, mouse and dog
Source: BMC Genomics. 2022 Mar 18;23:216. doi: 10.1186/s12864-022-08429-4 (PMC8933948; doi:10.1186/s12864-022-08429-4)
Supplement: Supplementary file 2 — Additional file 2 Full gene information in mouse with known and predicted transcripts for the 253 gene set. The additional file is an excel spreadsheet consisting of a sheet which describes all the information of a standard GTF file. [file 12864_2022_8429_MOESM2_ESM.csv]

Additional file 2 --- Full gene information in mouse with known and predicted transcripts for the 253 gene set.,,,,,,,,
7,Ensembl,gene,109523911,109703605,.,-,.,"gene_id ""ENSMUSG00000031024""	transcript_nb ""4""	transcript_allbiotypes ""NA	""ensembl_name ""NA""	gene_name ""NA""	gene_biotype ""NA""	7,Ensembl,transcript,109523920,109616553,.,-,.,gene_id ""ENSMUSG00000031024""	transcript_id ""ENSMUST00000084738""	exon_nb ""18""	class_code ""U""	transcript_name ""St5-203""	transcript_biotype ""protein_coding""	7,Ensembl,exon,109570007,109570086,.,-,.,gene_id ""ENSMUSG00000031024""	transcript_id ""ENSMUST00000084738""	exon_number ""1""	class_code ""U""	transcript_name ""St5-203""	transcript_biotype ""protein_coding""	7,Ensembl,exon,109552975,109553111,.,-,.,gene_id ""ENSMUSG00000031024""	transcript_id ""ENSMUST00000084738""	exon_number ""2""	class_code ""U""	transcript_name ""St5-203""	transcript_biotype ""protein_coding""	7,Ensembl,exon,109545077,109545228,.,-,.,gene_id ""ENSMUSG00000031024""	transcript_id ""ENSMUST00000084738""	exon_number ""3""	class_code ""U""	transcript_name ""St5-203""	transcript_biotype ""protein_coding""	7,Ensembl,exon,109542320,109542535,.,-,.,gene_id ""ENSMUSG00000031024""	transcript_id ""ENSMUST00000084738""	exon_number ""4""	class_code ""U""	transcript_name ""St5-203""	transcript_biotype ""protein_coding""	7,Ensembl,exon,109541336,109541432,.,-,.,gene_id ""ENSMUSG00000031024""	transcript_id ""ENSMUST00000084738""	exon_number ""5""	class_code ""U""	transcript_name ""St5-203""	transcript_biotype ""protein_coding""	7,Ensembl,exon,109540392,109540436,.,-,.,gene_id ""ENSMUSG00000031024""	transcript_id ""ENSMUST00000084738""	exon_number ""6""	class_code ""U""	transcript_name ""St5-203""	transcript_biotype ""protein_coding""	7,Ensembl,exon,109539662,109539846,.,-,.,gene_id ""ENSMUSG00000031024""	transcript_id ""ENSMUST00000084738""
[truncated: 5,000 more columns]
