# Supplementary material for: Identifying genes with conserved splicing structure and orthologous isoforms in human, mouse and dog
Source: BMC Genomics. 2022 Mar 18;23:216. doi: 10.1186/s12864-022-08429-4 (PMC8933948; doi:10.1186/s12864-022-08429-4)
Supplement: Supplementary file 3 — Additional file 3 Full gene information in dog with known and predicted transcripts for the 253 gene set. The additional file is an excel spreadsheet consisting of a sheet which describes all the information of a standard GTF file. [file 12864_2022_8429_MOESM3_ESM.csv]

Additional file 3 --- Full gene information in dog with known and predicted transcripts for the 253 gene set.,,,,,,,,
25,Ensembl,gene,26123348,26182727,.,-,.,"gene_id ""ENSCAFG00000029087""	transcript_nb ""3""	transcript_allbiotypes ""NA	""ensembl_name ""NA""	gene_name ""NA""	gene_biotype ""NA""	25,Ensembl,transcript,26123348,26182727,.,-,.,gene_id ""ENSCAFG00000029087""	transcript_id ""ENSCAFT00000048684""	exon_nb ""6""	class_code ""U""	transcript_name ""GATA4-201""	transcript_biotype ""protein_coding""	25,Ensembl,exon,26177716,26178331,.,-,.,gene_id ""ENSCAFG00000029087""	transcript_id ""ENSCAFT00000048684""	exon_number ""1""	class_code ""U""	transcript_name ""GATA4-201""	transcript_biotype ""protein_coding""	25,Ensembl,exon,26137053,26137219,.,-,.,gene_id ""ENSCAFG00000029087""	transcript_id ""ENSCAFT00000048684""	exon_number ""2""	class_code ""U""	transcript_name ""GATA4-201""	transcript_biotype ""protein_coding""	25,Ensembl,exon,26135434,26135559,.,-,.,gene_id ""ENSCAFG00000029087""	transcript_id ""ENSCAFT00000048684""	exon_number ""3""	class_code ""U""	transcript_name ""GATA4-201""	transcript_biotype ""protein_coding""	25,Ensembl,exon,26131545,26131632,.,-,.,gene_id ""ENSCAFG00000029087""	transcript_id ""ENSCAFT00000048684""	exon_number ""4""	class_code ""U""	transcript_name ""GATA4-201""	transcript_biotype ""protein_coding""	25,Ensembl,exon,26129467,26129615,.,-,.,gene_id ""ENSCAFG00000029087""	transcript_id ""ENSCAFT00000048684""	exon_number ""5""	class_code ""U""	transcript_name ""GATA4-201""	transcript_biotype ""protein_coding""	25,Ensembl,exon,26127853,26128035,.,-,.,gene_id ""ENSCAFG00000029087""	transcript_id ""ENSCAFT00000048684""	exon_number ""6""	class_code ""U""	transcript_name ""GATA4-201""	transcript_biotype ""protein_coding""	25,Predicted,transcript,26127853,26137217,.,-,.,gene_id ""ENSCAFG00000029087""	transcript_id ""CGACAFTENST00000528712""
[truncated: 5,000 more columns]
