# Supplementary material for: Identifying genes with conserved splicing structure and orthologous isoforms in human, mouse and dog
Source: BMC Genomics. 2022 Mar 18;23:216. doi: 10.1186/s12864-022-08429-4 (PMC8933948; doi:10.1186/s12864-022-08429-4)
Supplement: Supplementary file 4 — Additional file 4 List of the 879 orthologous CDS groups with their transcript identifiers. The additional file is an excel spreadsheet consisting of a sheet with, for each orthologous CDS group, its transcript identifiers in the three species. [file 12864_2022_8429_MOESM4_ESM.csv]

Additional file 4 --- List of the 879 orthologous CDS groups with their transcript identifiers. The spreadsheet consists of a sheet with, for each orthologous CDS group, its transcript identifiers in the three species.
271	ENST00000522677	ENSMUST00000088658	ENSCAFT00000043735
272	ENST00000524176	ENSMUST00000115468	CGACAFTENST00000524176
269	ENST00000423158	ENSMUST00000112244	ENSMUST00000204542	ENSCAFT00000024266
270	ENST00000331010	ENSMUST00000050484	CGACAFTENST00000331010
572	CGATENSMUST00000113262	ENSMUST00000113262	ENSCAFT00000002501
569	ENST00000373063	ENSMUST00000113265	CGACAFTENST00000373063
571	ENST00000373060	ENST00000307972	ENSMUST00000097311	CGACAFTENST00000307972
570	ENST00000373057	CGAMUSTENST00000373057	CGACAFTENST00000373057
502	ENST00000586534	ENSMUST00000109761	CGACAFTENST00000586534
503	ENST00000592268	CGAMUSTENST00000592268	CGACAFTENST00000592268
501	ENST00000316856	ENSMUST00000003911	ENSCAFT00000027066
201	ENST00000381793	ENST00000295971	ENSMUST00000167950	ENSMUST00000201544	ENSMUST00000113724	ENSMUST00000113726	ENSMUST00000200775	ENSMUST00000094757	ENSCAFT00000025193
202	ENST00000381795	ENSMUST00000094756	CGACAFTENST00000381795
309	CGATENSMUST00000113590	ENSMUST00000113590	CGACAFTENSMUST00000113590
308	ENST00000396686	ENST00000396689	ENST00000396688	ENSMUST00000113587	ENSMUST00000113589	ENSMUST00000113588	ENSMUST00000122266	CGACAFTENST00000396688
307	ENST00000312358	ENSMUST00000087122	ENSCAFT00000024611
228	ENST00000454580	ENSMUST00000108236	CGACAFTENST00000454580
227	ENST00000301244	ENSMUST00000098604	ENSCAFT00000009605
69	CGATENSMUST00000121673	ENSMUST00000163987	ENSMUST00000121673	CGACAFTENSMUST00000121673
67	ENST00000285737	ENSMUST00000034141	ENSCAFT00000015963
68	ENST00000535754	CGAMUSTENST00000535754	CGACAFTENST00000535754
760	ENST00000374179	ENSMUST00000111943	ENSCAFT00000010587
761	ENST00000395611	ENST00000374176	ENSMUST00000022504	CGACAFTENST00000374176
759	ENST00000374182	ENSMUST00000111945	CGACAFTENST00000374182
758	ENST00000374189	ENSMUST00000111944	CGACAFTENST00000374189
762	ENST00000360332	CGAMUSTENST00000360332	CGACAFTENST00000360332
346	ENST00000406974	ENSMUST00000113612	CGACAFTENST00000406974
347	CGATENSMUST00000123202	ENSMUST00000123202	CGACAFTENSMUST00000123202
345	ENST00000372546	ENSMUST00000028209	ENSCAFT00000031829
568	ENST00000538274	ENSMUST00000108951	ENSCAFT00000036937
566	ENST00000566428	ENST00000258180	ENSMUST00000108950	ENSMUST00000034281	ENSCAFT00000031718
567	ENST00000567328	ENSMUST00000108948	CGACAFTENST00000567328
356	ENST00000374680	CGAMUSTENST00000374680	CGACAFTENST00000374680
358	CGATENSMUST00000116612	ENSMUST00000116612	CGACAFTENSMUST00000116612
355	ENST00000374685	ENSMUST00000044858	ENSCAFT00000001418
357	CGATENSMUST00000173354	ENSMUST00000173354	CGACAFTENSMUST00000173354
609	CGATENSCAFT00000031036	CGAMUSTENSCAFT00000031036	ENSCAFT00000031036
606	ENST00000352527	ENST00000378092	ENSMUST00000159840	ENSMUST00000030768	CGACAFTENST00000378092
608	ENST00000458166	CGAMUSTENST00000458166	CGACAFTENST00000458166
607	ENST00000378083	CGAMUSTENST00000378083	CGACAFTENST00000378083
605	ENST00000378097	ENST00000164247	ENST00000341524	ENSMUST00000160884	ENSMUST00000105648	ENSCAFT00000043222
299	ENST00000519728	ENSMUST00000041377	ENSCAFT00000011282
300	ENST00000520220	ENSMUST00000103010	CGACAFTENST00000520220
336	ENST00000402711	ENSMUST00000112363	CGACAFTENST00000402711
335	ENST00000318522	CGAMUSTENST00000318522	ENSCAFT00000010521
337	CGATENSMUST00000096766	ENSMUST00000096766	CGACAFTENSMUST00000096766
338	CGATENSMUST00000049503	ENSMUST00000049503	CGACAFTENSMUST00000049503
210	CGATENSMUST00000207301	ENSMUST00000207301	CGACAFTENSMUST00000207301
208	ENST00000315769	CGAMUSTENST00000315769	CGACAFTENST00000315769
209	ENST00000297737	ENSMUST00000042352	ENSCAFT00000009247
657	CGATENSMUST00000102956	ENSMUST00000038522	ENSMUST00000102956	CGACAFTENSMUST00000102956
658	CGATENSMUST00000139075	ENSMUST00000139075	CGACAFTENSMUST00000139075
655	CGATENSCAFT00000012325	CGAMUSTENSCAFT00000012325	ENSCAFT00000012325
652	ENST00000428312	CGAMUSTENST00000428312	CGACAFTENST00000428312
653	ENST00000449503	ENSMUST00000112330	CGACAFTENST00000449503
656	CGATENSCAFT00000012333	CGAMUSTENSCAFT00000012333	ENSCAFT00000012333
651	ENST00000295951	ENST00000295952	CGAMUSTENST00000295951	CGACAFTENST00000295951
654	ENST00000495364	CGAMUSTENST00000495364	CGACAFTENST00000495364
48	ENST00000560955	ENSMUST00000028843	ENSCAFT00000024268
47	ENST00000313478	ENSMUST00000103224	CGACAFTENST00000313478
42	ENST00000263280	ENSMUST00000108495	CGACAFTENST00000263280
43	ENST00000391910	ENSMUST00000019220	ENSCAFT00000006783
200	ENST00000295894	ENSMUST00000112656	CGACAFTENST00000295894
199	ENST00000478300	ENSMUST00000070323	ENSCAFT00000044457
796	ENST00000242066	ENST00000403685	ENSMUST00000160856	CGACAFTENST00000403685
797	ENST00000420159	CGAMUSTENST00000420159	CGACAFTENST00000420159
793	ENST00000405218	ENST00000430479	ENSMUST00000095767	ENSMUST00000162563	ENSCAFT00000003676
798	ENST00000399357	CGAMUSTENST00000399357	CGACAFTENST00000399357
795	ENST00000403527	ENSMUST00000159334	CGACAFTENST00000403527
794	ENST00000405192	CGAMUSTENST00000405192	CGACAFTENST00000405192
744	ENST00000424009	ENSMUST00000107733	CGACAFTENST00000424009
743	ENST00000510819	CGAMUSTENST00000510819	CGACAFTENST00000510819
745	CGATENSMUST00000103159	ENSMUST00000103159	CGACAFTENSMUST00000103159
741	ENST00000454930	CGAMUSTENST00000454930	CGACAFTENST00000454930
742	ENST00000509773	CGAMUSTENST00000509773	CGACAFTENST00000509773
740	ENST00000259021	ENSMUST00000107734	ENSCAFT00000026849
44	ENST00000343348	ENST00000510263	ENSMUST00000156422	ENSMUST00000019791	ENSCAFT00000000309
45	ENST00000257414	CGAMUSTENST00000257414	CGACAFTENST00000257414
46	CGATENSMUST00000076043	ENSMUST00000076043	CGACAFTENSMUST00000076043
486	ENST00000281722	ENSMUST00000048647	ENSCAFT00000013439
485	ENST00000514866	ENSMUST00000182818	ENSCAFT00000037016
487	ENST00000510397	CGAMUSTENST00000510397	CGACAFTENST00000510397
142	ENST00000260508	ENSMUST00000106218	ENSCAFT00000032186
141	ENST00000370491	ENSMUST00000044392	CGACAFTENST00000370491
204	ENST00000380138	ENSMUST00000043111	CGACAFTENST00000380138
203	ENST00000296591	ENSMUST00000081769	ENSCAFT00000013454
152	CGATENSMUST00000098613	ENSMUST00000098613	CGACAFTENSMUST00000098613
150	ENST00000380324	ENSMUST00000127569	ENSCAFT00000026918
151	ENST00000540797	CGAMUSTENST00000540797	CGACAFTENST00000540797
230	ENST00000368406	CGAMUSTENST00000368406	CGACAFTENST00000368406
229	ENST00000368407	ENSMUST00000029566	ENSCAFT00000027032
231	CGATENSMUST00000118587	ENSMUST00000118587	CGACAFTENSMUST00000118587
25	ENST00000335753	ENSMUST00000026043	ENSCAFT00000045427
26	ENST00000369755	ENSMUST00000051691	ENSCAFT00000016744
854	ENST00000559561	ENSMUST00000110908	ENSCAFT00000013569
853	ENST00000424352	ENSMUST00000110907	CGACAFTENST00000424352
851	ENST00000559085	CGAMUSTENST00000559085	CGACAFTENST00000559085
849	ENST00000338564	ENSMUST00000102538	CGACAFTENST00000338564
856	CGATENSMUST00000074285	ENSMUST00000074285	CGACAFTENSMUST00000074285
850	ENST00000397620	ENST00000397624	CGAMUSTENST00000397624	CGACAFTENST00000397624
848	ENST00000561208	ENSMUST00000028639	CGACAFTENST00000561208
855	CGATENSMUST00000110906	ENSMUST00000110906	CGACAFTENSMUST00000110906
852	ENST00000340545	ENST00000557796	CGAMUSTENST00000557796	CGACAFTENST00000557796
475	ENST00000341697	ENST00000368914	ENSMUST00000202315	ENSMUST00000090821	CGACAFTENST00000368914
473	ENST00000368913	ENSMUST00000168321	ENSMUST00000090823	ENSCAFT00000019817
474	ENST00000368912	CGAMUSTENST00000368912	CGACAFTENST00000368912
648	ENST00000510624	CGAMUSTENST00000510624	CGACAFTENST00000510624
646	ENST00000265165	ENSMUST00000029611	ENSCAFT00000017891
649	ENST00000379951	ENSMUST00000106341	CGACAFTENST00000379951
650	CGATENSMUST00000098611	ENSMUST00000098611	CGACAFTENSMUST00000098611
647	ENST00000438313	CGAMUSTENST00000438313	CGACAFTENST00000438313
483	CGATENSMUST00000071268	ENSMUST00000071268	CGACAFTENSMUST00000071268
481	ENST00000543033	CGAMUSTENST00000543033	CGACAFTENST00000543033
482	ENST00000279394	CGAMUSTENST00000279394	ENSCAFT00000045721
480	ENST00000308893	CGAMUSTENST00000308893	ENSCAFT00000026995
484	CGATENSMUST00000117394	ENSMUST00000117394	CGACAFTENSMUST00000117394
402	ENST00000594439	CGAMUSTENST00000594439	CGACAFTENST00000594439
400	ENST00000433218	ENST00000221222	CGAMUSTENST00000221222	CGACAFTENST00000221222
401	ENST00000539827	ENST00000392351	ENST00000542541	ENSMUST00000110124	ENSMUST00000003669	ENSCAFT00000023019
403	CGATENSMUST00000140212	ENSMUST00000140212	CGACAFTENSMUST00000140212
88	ENST00000320755	ENSMUST00000088349	CGACAFTENST00000320755
87	ENST00000357250	ENSMUST00000054588	CGACAFTENST00000357250
172	ENST00000356080	ENSMUST00000025999	ENSMUST00000111741	ENSCAFT00000017013
171	ENST00000360162	ENST00000277900	ENSMUST00000050096	CGACAFTENST00000360162
341	CGATENSMUST00000047645	ENSMUST00000047645	CGACAFTENSMUST00000047645
339	ENST00000382100	ENSMUST00000167487	ENSCAFT00000037581
340	ENST00000382099	ENSMUST00000172302	ENSCAFT00000037573
264	ENST00000395276	ENST00000431984	ENST00000329008	ENSMUST00000111287	ENSMUST00000111288	CGACAFTENST00000329008
265	ENST00000395275	ENSMUST00000086029	ENSCAFT00000017682
33	ENST00000369615	ENST00000369611	ENSMUST00000122303	ENSMUST00000064371	CGACAFTENST00000369615
32	ENST00000307546	ENSMUST00000121198	ENSCAFT00000046642
9	ENST00000340666	ENSMUST00000115345	ENSCAFT00000024046
8	ENST00000295987	ENSMUST00000081893	CGACAFTENST00000295987
146	ENST00000274000	ENSMUST00000051737	ENSCAFT00000018483
147	ENST00000309703	ENSMUST00000200409	CGACAFTENST00000309703
214	ENST00000372122	ENST00000339463	ENSMUST00000028156	ENSCAFT00000031630
215	ENST00000372123	CGAMUSTENST00000372123	CGACAFTENST00000372123
216	CGATENSMUST00000164290	ENSMUST00000164290	CGACAFTENSMUST00000164290
674	ENST00000348962	ENSMUST00000167679	CGACAFTENST00000348962
676	ENST00000542557	ENST00000544244	ENSMUST00000203914	CGACAFTENST00000542557
673	ENST00000281171	ENSMUST00000077115	ENSCAFT00000020369
675	ENST00000445537	ENST00000442921	ENSMUST00000167002	CGACAFTENST00000442921
528	ENST00000323039	ENST00000593685	ENSMUST00000085901	CGACAFTENST00000593685
532	CGATENSMUST00000172467	ENSMUST00000172467	CGACAFTENSMUST00000172467
531	CGATENSCAFT00000008733	CGAMUSTENSCAFT00000008733	ENSCAFT00000008733
529	ENST00000348817	ENST00000597639	CGAMUSTENST00000597639	CGACAFTENST00000597639
530	ENST00000430012	ENSMUST00000172761	CGACAFTENST00000430012
118	ENST00000379472	ENSMUST00000025202	CGACAFTENST00000379472
119	ENST00000265969	ENSMUST00000160433	ENSCAFT00000014422
64	ENST00000370783	ENSMUST00000096447	ENSMUST00000152743	ENSCAFT00000029983
65	ENST00000370779	CGAMUSTENST00000370779	CGACAFTENST00000370779
66	CGATENSMUST00000023836	ENSMUST00000023836	CGACAFTENSMUST00000023836
778	ENST00000505980	CGAMUSTENST00000505980	CGACAFTENST00000505980
776	ENST00000509053	CGAMUSTENST00000509053	CGACAFTENST00000509053
775	ENST00000320672	ENSMUST00000004094	ENSCAFT00000013778
780	ENST00000615665	CGAMUSTENST00000615665	CGACAFTENST00000615665
777	ENST00000514493	ENSMUST00000042122	CGACAFTENST00000514493
779	ENST00000515395	CGAMUSTENST00000515395	CGACAFTENST00000515395
540	ENST00000396448	ENSMUST00000071081	ENSMUST00000166823	ENSMUST00000202250	CGACAFTENSMUST00000071081
539	ENST00000508293	ENST00000381473	ENST00000513391	ENST00000264312	ENSMUST00000031038	ENSCAFT00000003155
541	ENST00000444354	ENST00000425583	ENSMUST00000200935	CGACAFTENST00000444354
869	ENST00000413539	CGAMUSTENST00000413539	CGACAFTENST00000413539
867	ENST00000409582	CGAMUSTENST00000409582	CGACAFTENST00000409582
871	ENST00000409651	CGAMUSTENST00000409651	CGACAFTENST00000409651
874	ENST00000409366	CGAMUSTENST00000409366	CGACAFTENST00000409366
876	ENST00000410041	ENSMUST00000081904	CGACAFTENST00000410041
877	CGATENSCAFT00000049149	CGAMUSTENSCAFT00000049149	ENSCAFT00000049149
878	CGATENSMUST00000113818	ENSMUST00000113818	CGACAFTENSMUST00000113818
866	ENST00000409762	ENSMUST00000113823	CGACAFTENST00000409762
872	ENST00000394120	CGAMUSTENST00000394120	CGACAFTENST00000394120
873	ENST00000409744	CGAMUSTENST00000409744	CGACAFTENST00000409744
870	ENST00000258104	CGAMUSTENST00000258104	CGACAFTENST00000258104
875	ENST00000410020	CGAMUSTENST00000410020	CGACAFTENST00000410020
868	ENST00000429174	CGAMUSTENST00000429174	CGACAFTENST00000429174
444	ENST00000253363	ENSMUST00000109587	ENSCAFT00000013241
446	ENST00000528062	CGAMUSTENST00000528062	CGACAFTENST00000528062
445	ENST00000361162	ENSMUST00000029149	ENSMUST00000146297	CGACAFTENSMUST00000146297
436	ENST00000266970	ENSMUST00000026415	ENSCAFT00000000140
437	ENST00000440311	CGAMUSTENST00000440311	CGACAFTENST00000440311
438	ENST00000354056	CGAMUSTENST00000354056	CGACAFTENST00000354056
439	CGATENSMUST00000026416	ENSMUST00000026416	CGACAFTENSMUST00000026416
661	ENST00000361988	ENSMUST00000089402	CGACAFTENST00000361988
662	ENST00000326194	ENSMUST00000077595	ENSCAFT00000024529
660	ENST00000537758	ENST00000355961	ENSMUST00000082320	CGACAFTENST00000355961
659	ENST00000367574	ENST00000359882	ENSMUST00000089403	CGACAFTENST00000359882
83	ENST00000533709	CGAMUSTENST00000533709	CGACAFTENST00000533709
82	ENST00000227348	ENSMUST00000180384	ENSCAFT00000018571
84	CGATENSMUST00000188848	ENSMUST00000188848	CGACAFTENSMUST00000188848
80	ENST00000373156	ENST00000373176	ENSMUST00000113277	ENSMUST00000113278	ENSCAFT00000046265
81	ENST00000223836	ENSMUST00000068271	ENSCAFT00000031997
378	CGATENSMUST00000169464	ENSMUST00000169464	ENSCAFT00000013523
377	ENST00000340491	ENSMUST00000099145	CGACAFTENST00000340491
379	CGATENSMUST00000109568	ENSMUST00000109568	CGACAFTENSMUST00000109568
380	CGATENSMUST00000109566	ENSMUST00000109566	CGACAFTENSMUST00000109566
376	ENST00000401952	ENST00000373913	ENSMUST00000070782	ENSMUST00000109567	CGACAFTENST00000373913
279	CGATENSMUST00000114859	ENSMUST00000114859	CGACAFTENSMUST00000114859
278	ENST00000374026	CGAMUSTENST00000374026	CGACAFTENST00000374026
277	ENST00000374023	ENSMUST00000114863	ENSCAFT00000001910
28	ENST00000379100	ENST00000379086	ENST00000360568	ENSMUST00000174616	ENSMUST00000093107	ENSCAFT00000001289
27	ENST00000379104	ENST00000401867	ENST00000166534	ENSMUST00000019050	CGACAFTENST00000401867
636	ENST00000530767	CGAMUSTENST00000530767	CGACAFTENST00000530767
638	ENST00000392348	ENST00000353331	CGAMUSTENST00000392348	CGACAFTENST00000392348
639	CGATENSMUST00000092678	ENSMUST00000092678	CGACAFTENSMUST00000092678
635	ENST00000531224	ENSMUST00000043881	ENSCAFT00000000383
637	ENST00000527759	ENSMUST00000185800	CGACAFTENST00000527759
592	ENST00000404395	ENSMUST00000092671	CGACAFTENST00000404395
590	ENST00000588969	ENST00000264657	ENSMUST00000127638	ENSCAFT00000024171
591	ENST00000585517	ENSMUST00000103114	CGACAFTENST00000585517
409	ENST00000356644	ENSMUST00000041438	CGACAFTENST00000356644
407	ENST00000436639	ENSMUST00000099931	ENSCAFT00000035517
408	ENST00000302071	CGAMUSTENST00000302071	CGACAFTENST00000302071
703	ENST00000528398	CGAMUSTENST00000528398	CGACAFTENST00000528398
705	CGATENSMUST00000207225	ENSMUST00000207225	CGACAFTENSMUST00000207225
706	CGATENSMUST00000207484	ENSMUST00000207484	CGACAFTENSMUST00000207484
701	ENST00000526033	CGAMUSTENST00000526033	CGACAFTENST00000526033
708	CGATENSMUST00000049537	ENSMUST00000049537	CGACAFTENSMUST00000049537
700	ENST00000532317	ENSMUST00000209068	CGACAFTENST00000532317
704	CGATENSCAFT00000044406	CGAMUSTENSCAFT00000044406	ENSCAFT00000044406
707	CGATENSMUST00000208730	ENSMUST00000208730	CGACAFTENSMUST00000208730
702	ENST00000393346	ENSMUST00000208742	CGACAFTENST00000393346
536	ENST00000435881	ENSMUST00000107302	CGACAFTENST00000435881
537	ENST00000246912	ENSMUST00000017945	ENSCAFT00000023708
538	ENST00000346833	ENSMUST00000107303	CGACAFTENST00000346833
276	ENST00000378099	ENSMUST00000114644	CGACAFTENST00000378099
275	ENST00000360057	ENSMUST00000067888	ENSCAFT00000039734
280	ENST00000533050	ENSMUST00000059057	ENSMUST00000121564	CGACAFTENSMUST00000121564
281	ENST00000360194	CGAMUSTENST00000360194	ENSCAFT00000016649
282	CGATENSMUST00000063782	ENSMUST00000063782	CGACAFTENSMUST00000063782
783	ENST00000313352	CGAMUSTENST00000313352	CGACAFTENST00000313352
782	ENST00000453551	CGAMUSTENST00000453551	CGACAFTENST00000453551
786	ENST00000527197	CGAMUSTENST00000527197	CGACAFTENST00000527197
781	ENST00000526683	ENSMUST00000100527	CGACAFTENST00000526683
784	ENST00000456095	CGAMUSTENST00000456095	CGACAFTENST00000456095
785	ENST00000349157	ENSMUST00000002599	ENSCAFT00000002168
89	ENST00000356805	ENSMUST00000006629	ENSMUST00000011877	ENSCAFT00000004367
90	ENST00000333896	ENSMUST00000102838	CGACAFTENST00000333896
91	CGATENSCAFT00000004373	CGAMUSTENSCAFT00000004373	ENSCAFT00000004373
239	ENST00000315987	ENSMUST00000079169	ENSMUST00000118360	ENSCAFT00000021670
238	ENST00000302127	ENST00000369697	ENSMUST00000098761	CGACAFTENST00000369697
844	ENST00000437221	ENSMUST00000115305	CGACAFTENST00000437221
840	ENST00000418709	CGAMUSTENST00000418709	CGACAFTENST00000418709
843	ENST00000354600	ENSMUST00000040231	CGACAFTENST00000354600
846	CGATENSMUST00000115306	ENSMUST00000115306	CGACAFTENSMUST00000115306
847	CGATENSMUST00000115308	ENSMUST00000115308	CGACAFTENSMUST00000115308
841	ENST00000392460	ENSMUST00000065523	CGACAFTENST00000392460
845	ENST00000392463	CGAMUSTENST00000392463	CGACAFTENST00000392463
842	ENST00000440651	CGAMUSTENST00000440651	CGACAFTENST00000440651
839	ENST00000264731	ENSMUST00000115310	ENSCAFT00000022170
756	CGATENSMUST00000023454	ENSMUST00000023454	CGACAFTENSMUST00000023454
753	ENST00000452595	CGAMUSTENST00000452595	CGACAFTENST00000452595
755	ENST00000357674	CGAMUSTENST00000357674	CGACAFTENST00000357674
757	CGATENSMUST00000115196	ENSMUST00000115196	CGACAFTENSMUST00000115196
754	ENST00000443183	CGAMUSTENST00000443183	CGACAFTENST00000443183
752	ENST00000448528	ENST00000419354	ENSMUST00000100001	ENSMUST00000115205	CGACAFTENST00000419354
751	ENST00000346964	ENSMUST00000064477	ENSCAFT00000021165
463	ENST00000260506	ENSMUST00000162409	CGACAFTENST00000260506
464	CGATENSMUST00000162947	ENSMUST00000162947	CGACAFTENSMUST00000162947
462	ENST00000271234	CGAMUSTENST00000271234	CGACAFTENST00000271234
461	ENST00000370253	CGAMUSTENST00000370253	ENSCAFT00000050191
598	ENST00000353341	ENSMUST00000019128	CGACAFTENST00000353341
597	ENST00000313899	ENSMUST00000172361	ENSCAFT00000038801
599	ENST00000352301	ENSMUST00000112939	CGACAFTENST00000352301
600	CGATENSMUST00000072750	ENSMUST00000072750	CGACAFTENSMUST00000072750
404	ENST00000164640	CGAMUSTENST00000164640	ENSCAFT00000030629
406	ENST00000393758	ENSMUST00000002080	CGACAFTENST00000393758
405	ENST00000544474	ENSMUST00000114438	CGACAFTENST00000544474
123	ENST00000396969	ENSMUST00000212300	CGACAFTENST00000396969
122	ENST00000254322	ENSMUST00000005620	ENSCAFT00000025827
316	ENST00000412050	ENSMUST00000123727	ENSCAFT00000011893
318	CGATENSMUST00000079754	ENSMUST00000079754	ENSMUST00000132580	ENSMUST00000154376	CGACAFTENSMUST00000079754
317	ENST00000614585	ENST00000265997	CGAMUSTENST00000265997	CGACAFTENST00000265997
319	CGATENSMUST00000126188	ENSMUST00000126188	CGACAFTENSMUST00000126188
232	ENST00000306107	ENSMUST00000023312	ENSCAFT00000015434
233	ENST00000472644	ENSMUST00000170035	CGACAFTENST00000472644
625	ENST00000523872	CGAMUSTENST00000523872	CGACAFTENST00000523872
622	ENST00000521381	ENST00000521657	ENSMUST00000055518	ENSCAFT00000012216
624	ENST00000336483	ENSMUST00000035532	CGACAFTENST00000336483
623	ENST00000320694	CGAMUSTENST00000320694	CGACAFTENST00000320694
219	ENST00000526757	ENST00000530438	ENSMUST00000084738	ENSMUST00000168005	CGACAFTENST00000526757
220	ENST00000534127	ENST00000313726	ENSMUST00000079282	ENSMUST00000077909	ENSCAFT00000011194
79	ENST00000355633	ENSMUST00000120363	CGACAFTENST00000355633
78	ENST00000343060	ENSMUST00000000964	ENSCAFT00000004700
399	ENST00000229471	CGAMUSTENST00000229471	CGACAFTENST00000229471
397	ENST00000538466	ENST00000368682	ENST00000368678	ENSMUST00000135242	ENSMUST00000126486	ENSMUST00000063091	ENSMUST00000146287	CGACAFTENST00000368682
398	ENST00000368667	ENST00000354650	ENSMUST00000099967	ENSCAFT00000006410
58	CGATENSMUST00000163095	ENSMUST00000163095	ENSCAFT00000027870
56	ENST00000554684	ENSMUST00000048305	CGACAFTENST00000554684
57	ENST00000555462	CGAMUSTENST00000555462	CGACAFTENST00000555462
578	ENST00000399443	ENSMUST00000118313	ENSMUST00000117361	ENSMUST00000119043	ENSMUST00000121808	ENSMUST00000121888	CGACAFTENSMUST00000121808
580	CGATENSMUST00000119512	ENSMUST00000119512	CGACAFTENSMUST00000119512
577	ENST00000319481	ENSMUST00000074352	ENSCAFT00000022395
579	ENST00000357041	CGAMUSTENST00000357041	CGACAFTENST00000357041
721	ENST00000427764	CGAMUSTENST00000427764	CGACAFTENST00000427764
718	ENST00000374616	CGAMUSTENST00000374616	CGACAFTENST00000374616
717	ENST00000478691	CGAMUSTENST00000478691	CGACAFTENST00000478691
722	CGATENSMUST00000131671	ENSMUST00000131671	ENSMUST00000084219	CGACAFTENSMUST00000131671
720	ENST00000606561	CGAMUSTENST00000606561	CGACAFTENST00000606561
719	ENST00000374612	ENST00000302271	ENSMUST00000105850	ENSMUST00000148843	ENSCAFT00000021145
458	ENST00000528712	CGAMUSTENST00000528712	CGACAFTENST00000528712
459	ENST00000335135	ENSMUST00000118022	ENSCAFT00000048684
460	ENST00000532059	ENSMUST00000067417	CGACAFTENST00000532059
576	CGATENSMUST00000040964	ENSMUST00000040964	CGACAFTENSMUST00000040964
573	ENST00000415083	ENSMUST00000040924	ENSCAFT00000028827
574	ENST00000542420	CGAMUSTENST00000542420	CGACAFTENST00000542420
575	ENST00000269137	ENSMUST00000092041	CGACAFTENST00000269137
430	ENST00000409360	ENST00000233892	CGAMUSTENST00000233892	CGACAFTENST00000233892
431	ENST00000323303	ENSMUST00000162364	ENSCAFT00000017386
432	ENST00000448447	ENSMUST00000159311	CGACAFTENST00000448447
670	ENST00000370995	ENSMUST00000042990	ENSCAFT00000029427
669	ENST00000370994	ENSMUST00000204293	CGACAFTENST00000370994
672	ENST00000370990	ENSMUST00000203436	CGACAFTENST00000370990
671	ENST00000361219	ENSMUST00000203077	CGACAFTENST00000361219
170	CGATENSMUST00000042503	ENSMUST00000042503	CGACAFTENSMUST00000042503
168	ENST00000609104	ENSMUST00000114937	ENSCAFT00000007841
169	ENST00000277575	CGAMUSTENST00000277575	CGACAFTENST00000277575
224	ENST00000393512	ENSMUST00000093157	CGACAFTENST00000393512
223	ENST00000569748	ENST00000299980	ENSMUST00000034171	ENSCAFT00000032187
126	CGATENSMUST00000060095	ENSMUST00000060095	ENSCAFT00000017221
124	ENST00000256062	CGAMUSTENST00000256062	CGACAFTENST00000256062
127	CGATENSMUST00000100772	ENSMUST00000100772	CGACAFTENSMUST00000100772
125	ENST00000539277	CGAMUSTENST00000539277	CGACAFTENST00000539277
222	ENST00000372645	ENST00000372635	ENSMUST00000113113	ENSMUST00000178632	ENSMUST00000053540	CGACAFTENST00000372645
221	ENST00000361298	ENST00000372634	ENSMUST00000113112	CGACAFTENST00000361298
426	ENST00000327214	ENSMUST00000067404	ENSCAFT00000017839
424	ENST00000229395	ENSMUST00000111663	ENSCAFT00000046942
425	ENST00000546072	CGAMUSTENST00000546072	CGACAFTENST00000546072
626	ENST00000309988	ENSMUST00000028854	ENSCAFT00000011303
628	ENST00000354078	ENSMUST00000028853	CGACAFTENST00000354078
629	ENST00000349807	CGAMUSTENST00000349807	CGACAFTENST00000349807
627	ENST00000353004	CGAMUSTENST00000353004	CGACAFTENST00000353004
86	ENST00000448981	ENSMUST00000102565	CGACAFTENST00000448981
85	ENST00000265651	ENSMUST00000028603	ENSCAFT00000011480
262	ENST00000393785	ENST00000464560	ENST00000357258	ENST00000471418	ENST00000481632	ENST00000462705	ENSMUST00000114691	ENSMUST00000114690	CGACAFTENST00000357258
263	ENST00000474710	ENSMUST00000114694	ENSMUST00000079441	ENSMUST00000114695	ENSCAFT00000017209
103	ENST00000242480	ENST00000439032	ENSMUST00000048289	CGACAFTENST00000242480
104	ENST00000411732	ENSMUST00000105438	CGACAFTENST00000411732
105	CGATENSCAFT00000020697	CGAMUSTENSCAFT00000020697	ENSCAFT00000020697
716	CGATENSMUST00000107342	ENSMUST00000107342	CGACAFTENSMUST00000107342
713	CGATENSMUST00000107343	ENSMUST00000107343	CGACAFTENSMUST00000107343
715	CGATENSMUST00000107346	ENSMUST00000107346	ENSCAFT00000048830
714	CGATENSMUST00000001043	ENSMUST00000107344	ENSMUST00000001043	CGACAFTENSMUST00000001043
709	ENST00000368694	CGAMUSTENST00000368694	CGACAFTENST00000368694
710	ENST00000403433	ENSMUST00000076639	CGACAFTENST00000403433
711	ENST00000368690	ENSMUST00000049937	ENSCAFT00000027787
712	ENST00000614256	CGAMUSTENST00000614256	CGACAFTENST00000614256
158	ENST00000614713	ENSMUST00000107373	CGACAFTENST00000614713
157	ENST00000368575	ENSMUST00000065418	ENSCAFT00000027549
246	ENST00000341217	ENSMUST00000100782	CGACAFTENST00000341217
247	ENST00000452648	ENST00000581407	ENSMUST00000073705	ENSMUST00000155571	ENSCAFT00000047903
258	ENST00000318445	ENSMUST00000026897	CGACAFTENST00000318445
259	ENST00000424469	ENSMUST00000098371	ENSCAFT00000017864
18	ENST00000264183	ENST00000366603	ENSMUST00000110534	ENSCAFT00000018209
19	ENST00000349213	ENSMUST00000039538	ENSMUST00000110536	CGACAFTENSMUST00000110536
156	ENST00000318247	ENSMUST00000029795	ENSCAFT00000020479
155	ENST00000356728	ENSMUST00000197040	CGACAFTENST00000356728
365	CGATENSMUST00000111293	ENSMUST00000090586	ENSMUST00000111293	ENSCAFT00000014853
367	CGATENSMUST00000111292	ENSMUST00000111292	ENSMUST00000068702	CGACAFTENSMUST00000111292
364	ENST00000418153	CGAMUSTENST00000418153	CGACAFTENST00000418153
366	CGATENSMUST00000111291	ENSMUST00000111291	ENSMUST00000044036	CGACAFTENSMUST00000111291
363	ENST00000323180	ENSMUST00000111294	CGACAFTENST00000323180
16	ENST00000228280	ENSMUST00000105283	ENSCAFT00000009854
17	ENST00000347404	ENSMUST00000020129	CGACAFTENST00000347404
321	ENST00000239461	ENSMUST00000027878	ENSCAFT00000023797
320	ENST00000367760	ENSMUST00000075805	ENSCAFT00000049641
322	CGATENSMUST00000174397	ENSMUST00000174397	CGACAFTENSMUST00000174397
619	ENST00000409957	ENST00000541738	ENST00000409411	ENSMUST00000072406	CGACAFTENST00000409411
620	ENST00000378520	CGAMUSTENST00000378520	CGACAFTENST00000378520
618	ENST00000409936	ENST00000260648	ENST00000410081	ENST00000426481	ENST00000425263	ENST00000409272	ENSMUST00000171795	ENSCAFT00000036803
621	ENST00000378511	CGAMUSTENST00000378511	CGACAFTENST00000378511
240	ENST00000361311	ENSMUST00000105691	ENSCAFT00000044983
241	ENST00000377298	ENSMUST00000039144	CGACAFTENST00000377298
381	ENST00000257075	ENSMUST00000097864	CGACAFTENST00000257075
386	CGATENSMUST00000105991	ENSMUST00000105991	CGACAFTENSMUST00000105991
385	CGATENSMUST00000105992	ENSMUST00000105992	CGACAFTENSMUST00000105992
382	ENST00000426105	ENSMUST00000097862	CGACAFTENST00000426105
384	CGATENSMUST00000030315	ENSMUST00000030315	CGACAFTENSMUST00000030315
383	CGATENSCAFT00000017823	CGAMUSTENSCAFT00000017823	ENSCAFT00000017823
13	ENST00000369923	ENSMUST00000102625	CGACAFTENST00000369923
12	ENST00000234677	ENSMUST00000090553	ENSCAFT00000031572
213	CGATENSMUST00000203193	ENSMUST00000203193	CGACAFTENSMUST00000203193
212	ENST00000319836	ENST00000395769	ENSMUST00000101032	ENSMUST00000079012	ENSCAFT00000011051
211	ENST00000453424	CGAMUSTENST00000453424	CGACAFTENST00000453424
54	ENST00000354695	ENSMUST00000118898	CGACAFTENST00000354695
55	ENST00000265866	ENSMUST00000020263	ENSCAFT00000000525
749	ENST00000446936	CGAMUSTENST00000446936	CGACAFTENST00000446936
746	ENST00000502976	ENSMUST00000113619	CGACAFTENST00000502976
747	ENST00000422453	ENSMUST00000113617	ENSMUST00000204653	CGACAFTENSMUST00000204653
748	ENST00000451728	ENSMUST00000032138	CGACAFTENST00000451728
750	ENST00000441626	CGAMUSTENST00000441626	ENSCAFT00000006937
414	ENST00000301894	CGAMUSTENST00000301894	CGACAFTENST00000301894
416	ENST00000377559	CGAMUSTENST00000377559	CGACAFTENST00000377559
417	CGATENSCAFT00000022782	CGAMUSTENSCAFT00000022782	ENSCAFT00000022782
418	CGATENSMUST00000113462	ENSMUST00000113462	CGACAFTENSMUST00000113462
415	ENST00000377551	ENST00000265459	CGAMUSTENST00000377551	CGACAFTENST00000377551
419	CGATENSMUST00000077182	ENSMUST00000077182	ENSCAFT00000047054
643	ENST00000611405	ENSMUST00000040873	ENSCAFT00000022237
644	CGATENSMUST00000199243	ENSMUST00000199243	CGACAFTENSMUST00000199243
640	ENST00000618262	CGAMUSTENST00000618262	CGACAFTENST00000618262
642	ENST00000618411	CGAMUSTENST00000618411	CGACAFTENST00000618411
645	CGATENSMUST00000197466	ENSMUST00000197466	CGACAFTENSMUST00000197466
641	ENST00000614484	CGAMUSTENST00000614484	CGACAFTENST00000614484
177	ENST00000345008	ENSMUST00000162899	ENSMUST00000027582	ENSMUST00000159529	CGACAFTENSMUST00000162899
176	ENST00000397463	ENSMUST00000159417	ENSCAFT00000008032
767	ENST00000373064	ENSMUST00000113307	CGACAFTENST00000373064
766	ENST00000432073	CGAMUSTENST00000432073	CGACAFTENST00000432073
763	ENST00000373068	ENSMUST00000113310	ENSCAFT00000031982
764	ENST00000373069	ENSMUST00000028160	CGACAFTENST00000373069
765	ENST00000373066	ENSMUST00000052119	CGACAFTENST00000373066
62	ENST00000218008	ENSMUST00000016471	CGACAFTENST00000218008
63	ENST00000361319	ENSMUST00000115134	ENSCAFT00000029367
292	ENST00000393704	ENSMUST00000161421	CGACAFTENST00000393704
293	ENST00000361618	ENSMUST00000160719	ENSMUST00000034066	ENSMUST00000161702	ENSCAFT00000012285
687	CGATENSMUST00000107043	ENSMUST00000107043	CGACAFTENSMUST00000107043
684	ENST00000398492	ENSMUST00000107047	CGACAFTENST00000398492
683	ENST00000354190	ENSMUST00000079176	ENSCAFT00000009009
685	ENST00000227214	ENST00000535129	ENSMUST00000107044	ENSMUST00000107046	CGACAFTENST00000227214
686	ENST00000398494	ENSMUST00000116287	ENSMUST00000107045	CGACAFTENSMUST00000107045
830	CGATENSMUST00000078621	ENSMUST00000078621	CGACAFTENSMUST00000078621
821	ENST00000358066	ENST00000558014	ENSMUST00000051419	CGACAFTENST00000558014
827	CGATENSCAFT00000022132	CGAMUSTENSCAFT00000022132	ENSCAFT00000022132
829	CGATENSMUST00000103238	ENSMUST00000077847	ENSMUST00000103238	CGACAFTENSMUST00000103238
822	ENST00000316364	ENST00000536845	ENSMUST00000103239	CGACAFTENST00000536845
825	ENST00000354744	CGAMUSTENST00000354744	CGACAFTENST00000354744
824	ENST00000389425	CGAMUSTENST00000389425	CGACAFTENST00000389425
826	ENST00000389428	ENSMUST00000076335	ENSMUST00000103241	CGACAFTENSMUST00000103241
828	CGATENSMUST00000103240	ENSMUST00000103240	CGACAFTENSMUST00000103240
823	ENST00000355997	ENST00000558816	CGAMUSTENST00000558816	CGACAFTENST00000558816
421	ENST00000533727	CGAMUSTENST00000533727	CGACAFTENST00000533727
423	CGATENSMUST00000045705	ENSMUST00000045705	CGACAFTENSMUST00000045705
422	ENST00000534300	CGAMUSTENST00000534300	CGACAFTENST00000534300
420	ENST00000314845	ENSMUST00000099712	ENSCAFT00000039701
524	ENST00000392017	ENSMUST00000027512	ENSCAFT00000018720
525	ENST00000392020	ENSMUST00000113186	CGACAFTENST00000392020
527	CGATENSMUST00000113190	ENSMUST00000113190	CGACAFTENSMUST00000113190
526	ENST00000347464	CGAMUSTENST00000347464	CGACAFTENST00000347464
773	CGATENSCAFT00000021391	CGAMUSTENSCAFT00000021391	ENSCAFT00000021391
771	ENST00000536727	CGAMUSTENST00000536727	CGACAFTENST00000536727
769	ENST00000542447	ENSMUST00000034581	CGACAFTENST00000542447
772	ENST00000331581	ENSMUST00000152459	CGACAFTENST00000331581
768	ENST00000452722	ENSMUST00000114547	CGACAFTENST00000452722
774	CGATENSMUST00000114548	ENSMUST00000114548	CGACAFTENSMUST00000114548
770	ENST00000537058	ENSMUST00000085909	CGACAFTENST00000537058
354	CGATENSMUST00000112294	ENSMUST00000112294	CGACAFTENSMUST00000112294
352	ENST00000329235	ENSMUST00000033734	ENSCAFT00000019414
353	ENST00000545766	ENSMUST00000069041	CGACAFTENST00000545766
490	ENST00000372383	ENST00000506081	ENST00000372384	ENST00000315660	ENSMUST00000112996	ENSCAFT00000049128
488	ENST00000372390	CGAMUSTENST00000372390	CGACAFTENST00000372390
489	ENST00000372397	ENSMUST00000055738	CGACAFTENST00000372397
120	ENST00000252485	ENSMUST00000108450	CGACAFTENST00000252485
121	ENST00000252483	ENSMUST00000075447	ENSCAFT00000007452
116	ENST00000346177	ENSMUST00000101617	CGACAFTENST00000346177
117	CGATENSCAFT00000045585	CGAMUSTENSCAFT00000045585	ENSCAFT00000045585
115	ENST00000325888	ENSMUST00000065090	ENSCAFT00000002504
236	ENST00000379245	ENSMUST00000112487	ENSCAFT00000009524
237	ENST00000405912	ENSMUST00000070039	ENSCAFT00000009525
99	ENST00000354667	ENST00000360787	CGAMUSTENST00000354667	CGACAFTENST00000354667
100	ENST00000356674	ENSMUST00000203220	ENSMUST00000090002	CGACAFTENSMUST00000203220
101	CGATENSCAFT00000004613	CGAMUSTENSCAFT00000004613	ENSCAFT00000004613
102	CGATENSMUST00000069949	ENSMUST00000069949	ENSMUST00000204188	ENSMUST00000204158	CGACAFTENSMUST00000069949
362	CGATENSMUST00000159063	ENSMUST00000159063	CGACAFTENSMUST00000159063
361	CGATENSMUST00000078800	ENSMUST00000078800	ENSCAFT00000002475
360	ENST00000353205	ENSMUST00000162460	CGACAFTENST00000353205
359	ENST00000341376	ENSMUST00000046719	CGACAFTENST00000341376
140	ENST00000637266	ENST00000375437	ENST00000283256	ENSMUST00000200829	ENSCAFT00000017733
139	ENST00000631182	ENST00000375427	ENST00000636071	ENSMUST00000028377	ENSMUST00000100067	CGACAFTENST00000636071
725	ENST00000410079	CGAMUSTENST00000410079	CGACAFTENST00000410079
727	ENST00000409317	ENSMUST00000112142	ENSMUST00000100028	CGACAFTENSMUST00000112142
724	ENST00000409773	ENST00000397119	ENSMUST00000112140	ENSMUST00000112144	CGACAFTENST00000397119
726	ENST00000508530	CGAMUSTENST00000508530	CGACAFTENST00000508530
723	ENST00000409197	ENST00000340296	ENSMUST00000081710	ENSMUST00000112138	ENSCAFT00000020210
186	CGATENSMUST00000096127	ENSMUST00000096127	CGACAFTENSMUST00000096127
185	ENST00000392456	CGAMUSTENST00000392456	CGACAFTENST00000392456
184	ENST00000392455	ENSMUST00000100026	ENSCAFT00000022321
615	ENST00000367378	ENST00000464889	ENSMUST00000159917	CGACAFTENST00000367378
616	ENST00000367380	CGAMUSTENST00000367380	CGACAFTENST00000367380
614	ENST00000367384	ENSMUST00000162606	ENSCAFT00000000625
617	ENST00000544496	CGAMUSTENST00000544496	CGACAFTENST00000544496
582	ENST00000379716	ENSMUST00000112451	CGACAFTENST00000379716
581	ENST00000397821	ENSMUST00000112456	ENSCAFT00000020758
583	ENST00000379698	ENSMUST00000080394	CGACAFTENST00000379698
191	ENST00000372068	ENST00000372073	ENSMUST00000133634	ENSMUST00000087333	ENSMUST00000112896	ENSCAFT00000028733
192	ENST00000372072	ENSMUST00000112889	ENSMUST00000101198	CGACAFTENSMUST00000112889
681	CGATENSCAFT00000024036	CGAMUSTENSCAFT00000024036	ENSCAFT00000024036
678	ENST00000441778	ENSMUST00000199534	CGACAFTENST00000441778
682	CGATENSMUST00000199256	ENSMUST00000199256	CGACAFTENSMUST00000199256
679	ENST00000304523	ENSMUST00000070748	CGACAFTENST00000304523
680	ENST00000502640	CGAMUSTENST00000502640	CGACAFTENST00000502640
677	ENST00000515064	ENSMUST00000199261	CGACAFTENST00000515064
149	ENST00000312465	ENSMUST00000031280	ENSCAFT00000038532
148	ENST00000456523	ENSMUST00000200059	ENSCAFT00000014095
514	ENST00000438665	ENSMUST00000108431	CGACAFTENST00000438665
515	ENST00000361007	ENST00000575158	ENSMUST00000069057	ENSMUST00000102504	ENSCAFT00000047641
513	ENST00000359786	CGAMUSTENST00000359786	ENSCAFT00000030441
167	ENST00000477726	ENSMUST00000071561	CGACAFTENST00000477726
166	ENST00000277010	ENSMUST00000059354	ENSCAFT00000043329
242	ENST00000315266	CGAMUSTENST00000315266	CGACAFTENST00000315266
245	CGATENSMUST00000052472	ENSMUST00000052472	CGACAFTENSMUST00000052472
244	CGATENSCAFT00000025875	CGAMUSTENSCAFT00000025875	ENSCAFT00000025875
243	ENST00000478722	ENSMUST00000110388	CGACAFTENST00000478722
547	ENST00000271469	ENST00000367925	ENSMUST00000111351	ENSCAFT00000020839
548	ENST00000367924	ENSMUST00000027981	CGACAFTENST00000367924
546	ENST00000367926	ENSMUST00000111350	CGACAFTENST00000367926
518	ENST00000542836	CGAMUSTENST00000542836	CGACAFTENST00000542836
519	CGATENSMUST00000076968	ENSMUST00000076968	CGACAFTENSMUST00000076968
516	ENST00000263846	ENSMUST00000073899	CGACAFTENST00000263846
520	CGATENSMUST00000169121	ENSMUST00000169121	CGACAFTENSMUST00000169121
517	ENST00000540677	CGAMUSTENST00000540677	CGACAFTENST00000540677
808	ENST00000248933	CGAMUSTENST00000248933	ENSCAFT00000018602
810	ENST00000529632	CGAMUSTENST00000529632	CGACAFTENST00000529632
806	ENST00000360929	CGAMUSTENST00000360929	CGACAFTENST00000360929
805	ENST00000404234	ENSMUST00000079491	CGACAFTENST00000404234
811	CGATENSMUST00000075387	ENSMUST00000075387	CGACAFTENSMUST00000075387
809	ENST00000343706	CGAMUSTENST00000343706	CGACAFTENST00000343706
812	CGATENSMUST00000197425	ENSMUST00000197425	CGACAFTENSMUST00000197425
807	ENST00000629590	CGAMUSTENST00000629590	CGACAFTENST00000629590
20	ENST00000290246	ENST00000396391	ENSMUST00000103091	ENSMUST00000094329	ENSCAFT00000016446
21	ENST00000372176	CGAMUSTENST00000372176	CGACAFTENST00000372176
22	CGATENSMUST00000074046	ENSMUST00000074046	CGACAFTENSMUST00000074046
128	ENST00000528416	ENSMUST00000136983	ENSCAFT00000021663
129	ENST00000252268	ENSMUST00000118623	ENSCAFT00000021664
468	ENST00000397601	ENST00000343600	CGAMUSTENST00000397601	ENSCAFT00000008903
469	ENST00000345429	CGAMUSTENST00000345429	CGACAFTENST00000345429
470	ENST00000376673	CGAMUSTENST00000376673	CGACAFTENST00000376673
472	CGATENSMUST00000167459	ENSMUST00000167459	CGACAFTENSMUST00000167459
471	CGATENSMUST00000088419	ENSMUST00000088419	CGACAFTENSMUST00000088419
160	ENST00000381661	CGAMUSTENST00000381661	ENSCAFT00000005580
159	ENST00000272238	ENSMUST00000095820	ENSCAFT00000005583
161	CGATENSMUST00000020884	ENSMUST00000020884	CGACAFTENSMUST00000020884
306	CGATENSMUST00000039904	ENSMUST00000039904	CGACAFTENSMUST00000039904
304	ENST00000398376	CGAMUSTENST00000398376	CGACAFTENST00000398376
305	CGATENSMUST00000115295	ENSMUST00000115295	CGACAFTENSMUST00000115295
303	ENST00000348628	ENSMUST00000102888	ENSCAFT00000028867
134	ENST00000622495	ENSMUST00000035579	ENSCAFT00000014796
135	ENST00000330622	ENSMUST00000202447	CGACAFTENST00000330622
596	CGATENSMUST00000174282	ENSMUST00000174282	CGACAFTENSMUST00000174282
595	ENST00000616122	ENSMUST00000174391	CGACAFTENST00000616122
594	ENST00000369622	ENSMUST00000173801	CGACAFTENST00000369622
593	ENST00000355238	ENSMUST00000069221	ENSCAFT00000004869
521	ENST00000344157	ENSMUST00000120498	ENSCAFT00000004512
523	ENST00000579690	ENSMUST00000038384	CGACAFTENST00000579690
522	ENST00000355665	ENSMUST00000119339	CGACAFTENST00000355665
114	ENST00000444053	ENSMUST00000178235	CGACAFTENST00000444053
113	ENST00000248450	ENSMUST00000006462	ENSCAFT00000023220
266	ENST00000400314	ENSMUST00000168465	ENSMUST00000001148	ENSCAFT00000018912
267	ENST00000400308	CGAMUSTENST00000400308	CGACAFTENST00000400308
268	CGATENSMUST00000105411	ENSMUST00000105411	CGACAFTENSMUST00000105411
11	ENST00000389902	ENSMUST00000200607	ENSCAFT00000025386
10	ENST00000425013	ENSMUST00000053498	CGACAFTENST00000425013
225	ENST00000300131	ENSMUST00000026469	ENSCAFT00000000260
226	ENST00000342556	ENSMUST00000099157	CGACAFTENST00000342556
395	ENST00000397783	ENST00000337351	ENSMUST00000025023	ENSMUST00000119928	CGACAFTENST00000337351
396	ENST00000397780	CGAMUSTENST00000397780	CGACAFTENST00000397780
394	ENST00000293872	ENSMUST00000114976	ENSCAFT00000031307
562	ENST00000378746	ENSMUST00000057330	ENSCAFT00000001399
563	ENST00000378735	ENSMUST00000120613	CGACAFTENST00000378735
565	CGATENSMUST00000173744	ENSMUST00000173744	CGACAFTENSMUST00000173744
564	ENST00000403231	CGAMUSTENST00000403231	CGACAFTENST00000403231
5	CGATENSMUST00000105847	ENSMUST00000105847	CGACAFTENSMUST00000105847
4	ENST00000400181	CGAMUSTENST00000400181	CGACAFTENST00000400181
3	ENST00000356634	ENSMUST00000116273	ENSCAFT00000044299
273	ENST00000355621	ENSMUST00000102993	ENSCAFT00000002348
274	ENST00000473814	ENSMUST00000094543	CGACAFTENST00000473814
41	ENST00000262494	ENSMUST00000138659	CGACAFTENST00000262494
40	ENST00000262493	ENSMUST00000034198	ENSMUST00000125716	ENSCAFT00000014740
73	ENST00000440859	ENSMUST00000101499	ENSCAFT00000048678
74	ENST00000222597	CGAMUSTENST00000222597	CGACAFTENST00000222597
75	CGATENSMUST00000064240	ENSMUST00000064240	CGACAFTENSMUST00000064240
235	ENST00000457054	ENSMUST00000111861	CGACAFTENST00000457054
234	ENST00000307296	ENSMUST00000035086	ENSCAFT00000007604
24	ENST00000308924	ENSMUST00000209099	CGACAFTENST00000308924
23	ENST00000450554	ENSMUST00000005041	ENSCAFT00000004031
249	ENST00000539276	ENSMUST00000179939	ENSMUST00000031423	CGACAFTENSMUST00000179939
248	ENST00000308664	ENSMUST00000177974	ENSCAFT00000027396
76	ENST00000341049	ENSMUST00000007799	ENSMUST00000115456	ENSCAFT00000005462
77	ENST00000393467	ENST00000405348	ENST00000393468	ENST00000614113	ENSMUST00000115453	ENSMUST00000115454	CGACAFTENST00000405348
143	ENST00000260643	ENSMUST00000074840	ENSCAFT00000007541
145	CGATENSMUST00000202567	ENSMUST00000202567	CGACAFTENSMUST00000202567
144	ENST00000406567	CGAMUSTENST00000406567	CGACAFTENST00000406567
96	CGATENSMUST00000106151	ENSMUST00000106149	ENSMUST00000039021	ENSMUST00000106151	ENSCAFT00000032340
94	ENST00000342203	ENSMUST00000106153	CGACAFTENST00000342203
95	ENST00000605755	ENST00000437941	CGAMUSTENST00000605755	CGACAFTENST00000605755
190	ENST00000383775	ENSMUST00000124303	CGACAFTENST00000383775
189	ENST00000488423	ENSMUST00000022461	ENSMUST00000067955	ENSCAFT00000009475
198	ENST00000544049	ENSMUST00000112632	CGACAFTENST00000544049
197	ENST00000295101	ENSMUST00000067101	ENSMUST00000112633	ENSCAFT00000014603
193	ENST00000288986	ENST00000481752	ENSMUST00000116522	ENSCAFT00000011939
194	ENST00000469404	ENSMUST00000112874	CGACAFTENST00000469404
188	ENST00000447368	ENSMUST00000009885	ENSMUST00000116492	CGACAFTENSMUST00000116492
187	ENST00000283628	ENST00000283629	ENSMUST00000084885	ENSCAFT00000007417
327	ENST00000371037	CGAMUSTENST00000371037	ENSCAFT00000029482
330	CGATENSMUST00000080728	ENSMUST00000080728	CGACAFTENSMUST00000080728
329	CGATENSMUST00000072481	ENSMUST00000072481	CGACAFTENSMUST00000072481
328	CGATENSMUST00000066824	ENSMUST00000066824	CGACAFTENSMUST00000066824
326	ENST00000371039	CGAMUSTENST00000371039	CGACAFTENST00000371039
448	ENST00000539721	CGAMUSTENST00000539721	CGACAFTENST00000539721
449	ENST00000347662	ENST00000351691	ENSMUST00000060274	ENSMUST00000117269	CGACAFTENST00000351691
447	ENST00000560371	ENST00000392745	ENSMUST00000021706	ENSCAFT00000028719
298	ENST00000278422	ENSMUST00000053664	ENSMUST00000111665	ENSCAFT00000012435
297	ENST00000378312	ENSMUST00000111664	CGACAFTENST00000378312
92	ENST00000419482	ENSMUST00000074301	ENSCAFT00000011926
93	ENST00000444564	ENSMUST00000114186	CGACAFTENST00000444564
455	ENST00000379390	CGAMUSTENST00000379390	CGACAFTENST00000379390
454	ENST00000322019	ENSMUST00000041890	ENSCAFT00000020949
457	CGATENSMUST00000119543	ENSMUST00000119543	CGACAFTENSMUST00000119543
456	ENST00000565774	CGAMUSTENST00000565774	CGACAFTENST00000565774
163	ENST00000272322	ENSMUST00000006221	CGACAFTENST00000272322
162	ENST00000409558	ENSMUST00000109578	ENSCAFT00000005085
477	ENST00000378166	CGAMUSTENST00000378166	CGACAFTENST00000378166
479	CGATENSMUST00000115438	ENSMUST00000115438	CGACAFTENSMUST00000115438
476	ENST00000421587	ENSMUST00000115436	ENSCAFT00000049479
478	ENST00000442742	CGAMUSTENST00000442742	CGACAFTENST00000442742
499	ENST00000408038	ENSMUST00000111936	CGACAFTENST00000408038
498	ENST00000370187	ENSMUST00000065601	ENSCAFT00000015696
500	ENST00000393441	CGAMUSTENST00000393441	CGACAFTENST00000393441
491	ENST00000429429	CGAMUSTENST00000429429	CGACAFTENST00000429429
493	ENST00000488267	CGAMUSTENST00000488267	CGACAFTENST00000488267
494	CGATENSMUST00000101354	ENSMUST00000101354	CGACAFTENSMUST00000101354
492	ENST00000489418	ENSMUST00000057551	ENSCAFT00000023830
552	CGATENSMUST00000073939	ENSMUST00000073939	CGACAFTENSMUST00000073939
553	CGATENSMUST00000071168	ENSMUST00000071168	ENSCAFT00000002677
551	ENST00000406359	CGAMUSTENST00000406359	CGACAFTENST00000406359
549	ENST00000519097	CGAMUSTENST00000519097	CGACAFTENST00000519097
550	ENST00000380036	ENSMUST00000102798	CGACAFTENST00000380036
285	ENST00000361198	ENSMUST00000026252	ENSMUST00000056931	CGACAFTENSMUST00000056931
286	ENST00000425280	ENSMUST00000156585	ENSMUST00000185355	CGACAFTENSMUST00000156585
288	ENST00000523917	CGAMUSTENST00000523917	CGACAFTENST00000523917
287	ENST00000361272	ENSMUST00000034012	ENSMUST00000132032	ENSMUST00000149992	ENSCAFT00000011068
289	CGATENSMUST00000135269	ENSMUST00000135269	CGACAFTENSMUST00000135269
218	ENST00000299259	ENSMUST00000110463	CGACAFTENST00000299259
217	ENST00000388901	ENSMUST00000028635	ENSCAFT00000023590
205	ENST00000297620	ENSMUST00000108052	CGACAFTENST00000297620
206	ENST00000445726	CGAMUSTENST00000445726	ENSCAFT00000003036
207	CGATENSMUST00000108049	ENSMUST00000108049	CGACAFTENSMUST00000108049
467	ENST00000394853	ENSMUST00000070198	ENSCAFT00000014940
466	ENST00000323055	CGAMUSTENST00000323055	CGACAFTENST00000323055
465	ENST00000394854	ENSMUST00000056758	ENSCAFT00000016916
180	ENST00000557658	ENST00000343765	ENST00000553888	ENSMUST00000072744	ENSCAFT00000027249
181	ENST00000327028	ENST00000448935	CGAMUSTENST00000448935	CGACAFTENST00000448935
183	CGATENSMUST00000021426	ENSMUST00000179379	ENSMUST00000021426	CGACAFTENSMUST00000021426
182	CGATENSCAFT00000027252	CGAMUSTENSCAFT00000027252	ENSCAFT00000027252
60	ENST00000252015	ENSMUST00000041059	ENSCAFT00000044637
61	CGATENSCAFT00000012642	CGAMUSTENSCAFT00000012642	ENSCAFT00000012642
59	ENST00000451813	ENSMUST00000103140	CGACAFTENST00000451813
497	ENST00000480796	ENSMUST00000036858	ENSCAFT00000018938
495	ENST00000380470	CGAMUSTENST00000380470	CGACAFTENST00000380470
496	ENST00000344384	ENSMUST00000033755	CGACAFTENST00000344384
0	ENST00000394507	ENST00000340022	ENST00000394505	ENST00000412043	ENSMUST00000080085	ENSCAFT00000045366
1	ENST00000394503	CGAMUSTENST00000394503	ENSCAFT00000003109
2	CGATENSMUST00000171023	ENSMUST00000171023	CGACAFTENSMUST00000171023
434	ENST00000360244	ENSMUST00000015894	CGACAFTENST00000360244
433	ENST00000369109	ENSMUST00000056710	ENSCAFT00000018712
435	ENST00000414276	CGAMUSTENST00000414276	CGACAFTENST00000414276
31	CGATENSMUST00000171041	ENSMUST00000171041	CGACAFTENSMUST00000171041
29	ENST00000158771	ENSMUST00000143850	ENSCAFT00000044998
30	ENST00000572834	CGAMUSTENST00000572834	CGACAFTENST00000572834
370	CGATENSMUST00000100215	ENSMUST00000100215	CGACAFTENSMUST00000100215
368	ENST00000372564	ENST00000372559	ENSMUST00000028214	ENSCAFT00000031843
371	CGATENSMUST00000113620	ENSMUST00000113620	CGACAFTENSMUST00000113620
369	ENST00000372554	ENSMUST00000113621	CGACAFTENST00000372554
429	ENST00000233330	CGAMUSTENST00000233330	CGACAFTENST00000233330
427	ENST00000305557	ENSMUST00000121093	ENSMUST00000087938	CGACAFTENSMUST00000121093
428	ENST00000272430	ENSMUST00000065512	ENSCAFT00000013561
450	ENST00000373418	ENSMUST00000106079	CGACAFTENST00000373418
453	CGATENSMUST00000106080	ENSMUST00000030588	ENSMUST00000106080	ENSCAFT00000047049
452	ENST00000431992	CGAMUSTENST00000431992	ENSCAFT00000016458
451	ENST00000257118	CGAMUSTENST00000257118	CGACAFTENST00000257118
728	ENST00000333957	ENSMUST00000204655	ENSMUST00000171349	CGACAFTENSMUST00000204655
734	CGATENSMUST00000203187	ENSMUST00000203187	CGACAFTENSMUST00000203187
729	ENST00000446597	ENST00000542676	CGAMUSTENST00000446597	ENSCAFT00000018772
733	CGATENSMUST00000111758	ENSMUST00000111758	ENSMUST00000087485	CGACAFTENSMUST00000111758
730	ENST00000536386	CGAMUSTENST00000536386	CGACAFTENST00000536386
732	ENST00000545552	CGAMUSTENST00000545552	CGACAFTENST00000545552
731	ENST00000396028	CGAMUSTENST00000396028	CGACAFTENST00000396028
690	ENST00000429662	CGAMUSTENST00000429662	CGACAFTENST00000429662
689	ENST00000220429	CGAMUSTENST00000220429	CGACAFTENST00000220429
693	CGATENSMUST00000039978	ENSMUST00000039978	CGACAFTENSMUST00000039978
691	ENST00000359031	ENST00000396464	ENSMUST00000103226	CGACAFTENST00000396464
692	CGATENSMUST00000110424	ENSMUST00000103227	ENSMUST00000110424	CGACAFTENSMUST00000110424
694	CGATENSMUST00000089745	ENSMUST00000089745	CGACAFTENSMUST00000089745
688	ENST00000380877	ENSMUST00000110425	ENSCAFT00000023990
666	ENST00000613795	ENSMUST00000056508	CGACAFTENST00000613795
668	CGATENSMUST00000093490	ENSMUST00000093490	CGACAFTENSMUST00000093490
664	ENST00000347613	ENSMUST00000004430	CGACAFTENST00000347613
663	ENST00000513761	ENSMUST00000110301	ENSCAFT00000038926
665	ENST00000360642	CGAMUSTENST00000360642	CGACAFTENST00000360642
667	CGATENSCAFT00000038928	CGAMUSTENSCAFT00000038928	ENSCAFT00000038928
313	ENST00000430490	ENST00000413936	ENST00000324432	ENSMUST00000111142	ENSCAFT00000021589
315	CGATENSMUST00000005072	ENSMUST00000005072	CGACAFTENSMUST00000005072
314	ENST00000446820	ENSMUST00000111145	ENSMUST00000111144	ENSCAFT00000021597	ENSCAFT00000021600
542	ENST00000229795	ENSMUST00000004990	CGACAFTENST00000229795
545	CGATENSMUST00000114754	ENSMUST00000114752	ENSMUST00000114754	CGACAFTENSMUST00000114754
544	ENST00000310795	CGAMUSTENST00000310795	CGACAFTENST00000310795
543	ENST00000229794	ENSMUST00000062694	ENSCAFT00000002127
534	ENST00000394829	ENSMUST00000159027	CGACAFTENST00000394829
535	ENST00000394828	ENSMUST00000022355	CGACAFTENST00000394828
533	ENST00000360663	ENSMUST00000161445	ENSCAFT00000023521
310	ENST00000398568	ENST00000564326	ENST00000569418	ENSMUST00000109626	ENSMUST00000209559	ENSMUST00000211554	ENSCAFT00000015568
312	CGATENSMUST00000209206	ENSMUST00000209206	CGACAFTENSMUST00000209206
311	ENST00000311559	ENST00000427738	ENSMUST00000209532	ENSMUST00000098519	CGACAFTENST00000311559
373	ENST00000331224	ENSMUST00000109842	CGACAFTENST00000331224
374	CGATENSMUST00000109843	ENSMUST00000109843	CGACAFTENSMUST00000109843
375	CGATENSMUST00000109846	ENSMUST00000109846	CGACAFTENSMUST00000109846
372	ENST00000341267	ENSMUST00000056110	ENSMUST00000109844	ENSCAFT00000028452
442	ENST00000355772	CGAMUSTENST00000355772	CGACAFTENST00000355772
441	ENST00000361959	ENST00000396801	ENSMUST00000088308	ENSMUST00000084275	ENSMUST00000112427	ENSCAFT00000023420
440	ENST00000319770	CGAMUSTENST00000319770	CGACAFTENST00000319770
443	CGATENSMUST00000112428	ENSMUST00000112428	ENSMUST00000046064	CGACAFTENSMUST00000112428
108	ENST00000417353	CGAMUSTENST00000417353	CGACAFTENST00000417353
110	CGATENSMUST00000208446	ENSMUST00000208446	CGACAFTENSMUST00000208446
109	ENST00000353609	ENSMUST00000003640	ENSCAFT00000007160
283	ENST00000373043	ENST00000468084	ENSMUST00000137769	ENSMUST00000163946	CGACAFTENST00000373043
284	ENST00000373042	ENSMUST00000106190	ENSCAFT00000049635
789	ENST00000403999	ENST00000361166	ENST00000397789	ENSMUST00000056290	ENSMUST00000053079	ENSCAFT00000019569
787	ENST00000338641	ENSMUST00000109910	ENSCAFT00000036114
788	ENST00000361452	CGAMUSTENST00000361452	CGACAFTENST00000361452
792	ENST00000413209	CGAMUSTENST00000413209	CGACAFTENST00000413209
791	ENST00000361676	CGAMUSTENST00000361676	CGACAFTENST00000361676
790	ENST00000334961	ENST00000353887	CGAMUSTENST00000334961	CGACAFTENST00000334961
837	ENST00000486942	ENST00000462759	CGAMUSTENST00000462759	CGACAFTENST00000462759
834	ENST00000453295	CGAMUSTENST00000453295	CGACAFTENST00000453295
833	ENST00000428468	CGAMUSTENST00000428468	ENSCAFT00000006204
836	ENST00000361556	ENSMUST00000160271	CGACAFTENST00000361556
835	ENST00000531828	CGAMUSTENST00000531828	CGACAFTENST00000531828
831	ENST00000371714	ENSMUST00000162787	CGACAFTENST00000371714
832	ENST00000447887	ENSMUST00000194478	CGACAFTENST00000447887
838	CGATENSMUST00000084366	ENSMUST00000084366	CGACAFTENSMUST00000084366
7	ENST00000618940	ENST00000610402	ENSMUST00000018875	ENSCAFT00000028998
6	ENST00000621914	ENSMUST00000065692	CGACAFTENST00000621914
323	ENST00000367635	ENSMUST00000063199	ENSMUST00000191605	ENSMUST00000171292	CGACAFTENSMUST00000171292
325	CGATENSMUST00000172057	ENSMUST00000172057	CGACAFTENSMUST00000172057
324	ENST00000367634	ENSMUST00000027886	ENSCAFT00000022211
803	ENST00000370683	ENSMUST00000114772	ENSCAFT00000030055
801	ENST00000394155	ENST00000345434	ENSMUST00000114769	CGACAFTENST00000345434
804	ENST00000370676	CGAMUSTENST00000370676	CGACAFTENST00000370676
800	ENST00000618438	CGAMUSTENST00000618438	CGACAFTENST00000618438
799	ENST00000628568	ENST00000543669	ENST00000630084	ENST00000629039	ENST00000394153	ENST00000535737	ENST00000370690	ENSMUST00000023854	ENSMUST00000116596	CGACAFTENST00000629039
802	ENST00000539015	CGAMUSTENST00000539015	CGACAFTENST00000539015
410	ENST00000426333	ENST00000591382	ENSMUST00000021306	ENSCAFT00000022358
413	CGATENSMUST00000107060	ENSMUST00000107060	CGACAFTENSMUST00000107060
411	ENST00000592576	CGAMUSTENST00000592576	CGACAFTENST00000592576
412	ENST00000402521	CGAMUSTENST00000402521	CGACAFTENST00000402521
165	ENST00000373701	ENSMUST00000119299	CGACAFTENST00000373701
164	ENST00000373719	ENSMUST00000044475	ENSCAFT00000027149
111	ENST00000375114	ENSMUST00000058089	ENSMUST00000109701	CGACAFTENSMUST00000109701
112	ENST00000246194	ENSMUST00000029120	ENSMUST00000116389	ENSCAFT00000039408
613	ENST00000426398	ENSMUST00000200097	CGACAFTENST00000426398
610	ENST00000609116	ENSMUST00000029780	ENSCAFT00000031985
611	ENST00000370198	CGAMUSTENST00000370198	CGACAFTENST00000370198
612	ENST00000370197	CGAMUSTENST00000370197	CGACAFTENST00000370197
97	ENST00000553645	ENSMUST00000123491	ENSCAFT00000026690
98	ENST00000554871	ENSMUST00000046340	CGACAFTENST00000554871
196	ENST00000301608	ENSMUST00000072948	ENSCAFT00000008028
195	ENST00000293217	ENSMUST00000066587	ENSCAFT00000008030
504	ENST00000392597	CGAMUSTENST00000392597	CGACAFTENST00000392597
506	ENST00000635625	ENSMUST00000054547	CGACAFTENST00000635625
505	ENST00000351677	ENSMUST00000100770	ENSCAFT00000014133
301	ENST00000617991	ENST00000623597	ENST00000617070	ENSMUST00000064679	ENSCAFT00000016185
302	ENST00000623893	ENSMUST00000064664	CGACAFTENST00000623893
255	ENST00000361168	ENSMUST00000121212	CGACAFTENST00000361168
256	ENST00000368361	CGAMUSTENST00000368361	CGACAFTENST00000368361
257	CGATENSMUST00000090927	ENSMUST00000090927	CGACAFTENSMUST00000090927
179	ENST00000357167	ENSMUST00000105306	CGACAFTENST00000357167
178	ENST00000280758	ENSMUST00000105307	ENSCAFT00000002814
634	CGATENSMUST00000084781	ENSMUST00000084781	CGACAFTENSMUST00000084781
631	ENST00000536676	CGAMUSTENST00000536676	CGACAFTENST00000536676
633	ENST00000539200	CGAMUSTENST00000539200	CGACAFTENST00000539200
630	ENST00000369261	ENSMUST00000108218	ENSCAFT00000005545
632	ENST00000620278	CGAMUSTENST00000620278	CGACAFTENST00000620278
254	ENST00000345807	ENSMUST00000091609	CGACAFTENST00000345807
253	ENST00000310418	ENSMUST00000049575	ENSCAFT00000026430
261	ENST00000472701	ENST00000358373	ENSMUST00000115323	ENSMUST00000115324	CGACAFTENST00000358373
260	ENST00000339582	ENSMUST00000090512	ENSCAFT00000002730
601	ENST00000336604	ENSMUST00000117675	CGACAFTENST00000336604
604	ENST00000619571	CGAMUSTENST00000619571	CGACAFTENST00000619571
603	ENST00000356896	CGAMUSTENST00000356896	ENSCAFT00000023912
602	ENST00000396840	ENSMUST00000119527	CGACAFTENST00000396840
698	ENST00000393053	ENSMUST00000105293	CGACAFTENST00000393053
695	ENST00000556029	ENSMUST00000072239	ENSCAFT00000010545
699	CGATENSMUST00000099355	ENSMUST00000099355	CGACAFTENSMUST00000099355
696	ENST00000343315	ENSMUST00000092219	CGACAFTENST00000343315
697	ENST00000266732	ENSMUST00000020123	CGACAFTENST00000266732
560	ENST00000591437	ENST00000431431	CGAMUSTENST00000591437	CGACAFTENST00000591437
558	ENST00000392476	ENST00000443798	ENSMUST00000021177	ENSCAFT00000030383
561	CGATENSMUST00000103026	ENSMUST00000103026	CGACAFTENSMUST00000103026
559	ENST00000585618	ENST00000430767	ENST00000436233	ENSMUST00000090433	CGACAFTENST00000430767
106	ENST00000621218	ENST00000612423	ENSMUST00000033800	CGACAFTENST00000621218
107	ENST00000619236	ENSMUST00000113085	ENSCAFT00000028257
737	ENST00000589677	CGAMUSTENST00000589677	CGACAFTENST00000589677
736	ENST00000541122	ENSMUST00000098948	CGACAFTENST00000541122
739	ENST00000590574	ENSMUST00000034707	ENSCAFT00000027907
738	ENST00000444061	ENSMUST00000174008	CGACAFTENST00000444061
735	ENST00000429416	ENST00000344626	CGAMUSTENST00000344626	CGACAFTENST00000344626
39	CGATENSCAFT00000022682	CGAMUSTENSCAFT00000022682	ENSCAFT00000022682
38	ENST00000389384	ENSMUST00000073234	ENSMUST00000107134	CGACAFTENSMUST00000107134
37	ENST00000454077	ENSMUST00000107132	CGACAFTENST00000454077
817	ENST00000449762	ENSMUST00000166917	CGACAFTENST00000449762
815	ENST00000442977	CGAMUSTENST00000442977	CGACAFTENST00000442977
820	CGATENSMUST00000090095	ENSMUST00000090095	ENSMUST00000090096	ENSMUST00000179393	CGACAFTENSMUST00000090095
819	CGATENSMUST00000022918	ENSMUST00000022918	CGACAFTENSMUST00000022918
818	ENST00000297447	CGAMUSTENST00000297447	CGACAFTENST00000297447
816	ENST00000312046	ENSMUST00000170127	CGACAFTENST00000312046
814	ENST00000517566	ENSMUST00000110297	ENSCAFT00000001061
813	ENST00000531443	CGAMUSTENST00000531443	CGACAFTENST00000531443
174	ENST00000426335	CGAMUSTENST00000426335	CGACAFTENST00000426335
173	ENST00000524782	ENSMUST00000080008	ENSCAFT00000014154
175	CGATENSMUST00000028691	ENSMUST00000028691	CGACAFTENSMUST00000028691
153	ENST00000359842	ENSMUST00000015987	ENSMUST00000111384	ENSMUST00000111386	ENSCAFT00000021179
154	ENST00000619224	ENSMUST00000111380	CGACAFTENST00000619224
14	ENST00000355221	ENSMUST00000192698	CGACAFTENST00000355221
15	ENST00000359530	ENST00000396774	ENSMUST00000044369	ENSCAFT00000011155
858	ENST00000330188	CGAMUSTENST00000330188	ENSCAFT00000027452
860	ENST00000302206	CGAMUSTENST00000302206	CGACAFTENST00000302206
862	ENST00000323144	ENSMUST00000119158	CGACAFTENST00000323144
859	ENST00000328159	CGAMUSTENST00000328159	CGACAFTENST00000328159
857	ENST00000368533	ENSMUST00000029549	CGACAFTENST00000368533
863	ENST00000368530	CGAMUSTENST00000368530	CGACAFTENST00000368530
861	ENST00000368531	CGAMUSTENST00000368531	CGACAFTENST00000368531
864	ENST00000611659	CGAMUSTENST00000611659	CGACAFTENST00000611659
865	CGATENSMUST00000119570	ENSMUST00000119570	CGACAFTENSMUST00000119570
132	ENST00000376395	ENSMUST00000058735	ENSCAFT00000002236
133	ENST00000257468	ENSMUST00000076454	CGACAFTENST00000257468
130	ENST00000538313	ENST00000256953	ENST00000536465	ENSMUST00000032347	ENSMUST00000117919	ENSCAFT00000043901
131	ENST00000546331	ENSMUST00000119610	CGACAFTENST00000546331
51	CGATENSMUST00000116437	ENSMUST00000116437	CGACAFTENSMUST00000116437
49	ENST00000249647	ENSMUST00000028743	ENSMUST00000110711	ENSCAFT00000017676
50	ENST00000349777	ENST00000397138	CGAMUSTENST00000397138	CGACAFTENST00000397138
136	ENST00000581979	ENST00000582730	ENSMUST00000079866	CGACAFTENST00000582730
138	CGATENSCAFT00000027630	CGAMUSTENSCAFT00000027630	ENSCAFT00000027630
137	ENST00000258962	ENSMUST00000139129	CGACAFTENST00000258962
554	ENST00000391851	ENSMUST00000207370	CGACAFTENST00000391851
556	ENST00000610806	CGAMUSTENST00000610806	CGACAFTENST00000610806
557	CGATENSMUST00000207659	ENSMUST00000207659	CGACAFTENSMUST00000207659
555	ENST00000454376	ENSMUST00000107843	ENSCAFT00000005773
586	ENST00000441580	CGAMUSTENST00000441580	CGACAFTENST00000441580
584	ENST00000436336	ENSMUST00000162244	CGACAFTENST00000436336
587	CGATENSCAFT00000023892	CGAMUSTENSCAFT00000023892	ENSCAFT00000023892
585	ENST00000292476	CGAMUSTENST00000292476	ENSCAFT00000043832
588	CGATENSMUST00000160629	ENSMUST00000160629	CGACAFTENSMUST00000160629
589	CGATENSMUST00000070487	ENSMUST00000070487	CGACAFTENSMUST00000070487
296	CGATENSMUST00000084170	ENSMUST00000084170	CGACAFTENSMUST00000084170
294	ENST00000373839	ENSMUST00000102568	ENSCAFT00000042737
295	ENST00000373836	CGAMUSTENST00000373836	CGACAFTENST00000373836
250	ENST00000529230	ENSMUST00000111338	ENSMUST00000099716	ENSCAFT00000014468
252	CGATENSMUST00000046769	ENSMUST00000046769	CGACAFTENSMUST00000046769
251	ENST00000312055	ENST00000354558	CGAMUSTENST00000354558	CGACAFTENST00000354558
332	ENST00000369297	CGAMUSTENST00000369297	CGACAFTENST00000369297
333	CGATENSMUST00000080934	ENSMUST00000080934	CGACAFTENSMUST00000080934
331	ENST00000369303	ENSMUST00000029964	ENSCAFT00000005480
334	CGATENSMUST00000108191	ENSMUST00000108191	CGACAFTENSMUST00000108191
71	ENST00000323906	ENSMUST00000098461	ENSCAFT00000045237
70	ENST00000426897	CGAMUSTENST00000426897	CGACAFTENST00000426897
72	CGATENSMUST00000033063	ENSMUST00000033063	ENSCAFT00000005965
392	CGATENSMUST00000122037	ENSMUST00000122037	CGACAFTENSMUST00000122037
387	ENST00000512091	CGAMUSTENST00000512091	CGACAFTENST00000512091
389	CGATENSMUST00000118442	ENSMUST00000118442	CGACAFTENSMUST00000118442
388	ENST00000514591	CGAMUSTENST00000514591	CGACAFTENST00000514591
393	CGATENSMUST00000072521	ENSMUST00000072521	CGACAFTENSMUST00000072521
391	CGATENSMUST00000122356	ENSMUST00000122356	ENSCAFT00000003727
390	CGATENSMUST00000119385	ENSMUST00000119385	CGACAFTENSMUST00000119385
350	CGATENSMUST00000126353	ENSMUST00000126353	CGACAFTENSMUST00000126353
348	ENST00000380338	ENSMUST00000078090	ENSCAFT00000002592
351	CGATENSMUST00000149357	ENSMUST00000149357	CGACAFTENSMUST00000149357
349	ENST00000630269	CGAMUSTENST00000630269	CGACAFTENST00000630269
511	ENST00000446851	ENST00000510557	ENST00000442461	ENSMUST00000154921	ENSMUST00000137750	ENSMUST00000149714	CGACAFTENST00000442461
512	ENST00000506560	CGAMUSTENST00000506560	CGACAFTENST00000506560
510	ENST00000505397	ENST00000340417	ENSMUST00000123572	ENSMUST00000046154	ENSCAFT00000014390
290	ENST00000545068	ENST00000361346	ENST00000372573	ENST00000372572	ENSMUST00000044564	ENSCAFT00000004039
291	ENST00000361776	ENSMUST00000106310	CGACAFTENST00000361776
34	ENST00000621999	ENSMUST00000022197	ENSCAFT00000047985
36	CGATENSMUST00000152555	ENSMUST00000153558	ENSMUST00000152555	CGACAFTENSMUST00000152555
35	ENST00000618166	CGAMUSTENST00000618166	CGACAFTENST00000618166
342	ENST00000369093	ENSMUST00000106226	ENSCAFT00000019370
343	ENST00000436547	ENSMUST00000033135	ENSMUST00000165023	CGACAFTENSMUST00000033135
344	CGATENSMUST00000106228	ENSMUST00000106228	CGACAFTENSMUST00000106228
52	ENST00000366930	ENSMUST00000045288	ENSCAFT00000017213
53	ENST00000366929	ENSMUST00000195201	ENSCAFT00000017210
507	ENST00000566621	ENST00000437989	ENSMUST00000110918	ENSCAFT00000013391
509	ENST00000338183	ENST00000562877	ENST00000567389	CGAMUSTENST00000567389	CGACAFTENST00000567389
508	ENST00000569302	ENSMUST00000166472	CGACAFTENST00000569302
