# Supplementary material for: Identifying genes with conserved splicing structure and orthologous isoforms in human, mouse and dog
Source: BMC Genomics. 2022 Mar 18;23:216. doi: 10.1186/s12864-022-08429-4 (PMC8933948; doi:10.1186/s12864-022-08429-4)
Supplement: Supplementary file 5 — Additional file 5 Size of each CDS orthology group concerning the 118 gene set (alternative UTRs). The additional file is an excel spreadsheet consisting of a sheet with, for each orthologous gene triplet and each CDS orthology group, the number of transcripts encoding a same CDS per species. [file 12864_2022_8429_MOESM5_ESM.csv]

Additional file 5 --- Size of each CDS orthology group concerning the 118 gene set (alternative UTRs). The spreadsheet consists of a sheet with, for each orthologous gene triplet and each CDS orthology group, the number of transcripts encoding a same CDS per species.
GENE_GROUP_ID_IN_DB	GENE_SOURCE_HUMAN	GENE_SOURCE_MOUSE	GENE_SOURCE_DOG	ORF_ID_IN_DB	TRANSCRIPT_NUMBER_HUMAN	TRANSCRIPT_NUMBER_MOUSE	TRANSCRIPT_NUMBER_DOG
1	ENSG00000001631	ENSMUSG00000000600	ENSCAFG00000001961	0	4	1	1
				1	1	1	1
				2	1	1	1
10	ENSG00000006125	ENSMUSG00000035152	ENSCAFG00000018246	6	1	1	1
				7	2	1	1
31	ENSG00000047249	ENSMUSG00000033793	ENSCAFG00000006947	14	1	1	1
				15	2	1	1
36	ENSG00000054267	ENSMUSG00000039219	ENSCAFG00000011439	18	2	1	1
				19	1	2	1
47	ENSG00000062598	ENSMUSG00000017670	ENSCAFG00000010313	20	2	2	1
				21	1	1	1
				22	1	1	1
71	ENSG00000072682	ENSMUSG00000018906	ENSCAFG00000000824	27	3	1	1
				28	3	2	1
82	ENSG00000081026	ENSMUSG00000052539	ENSCAFG00000013122	32	1	1	1
				33	2	2	1
88	ENSG00000085365	ENSMUSG00000021687	ENSCAFG00000032395	34	1	1	1
				35	1	1	1
				36	1	2	1
90	ENSG00000087152	ENSMUSG00000059995	ENSCAFG00000014269	37	1	1	1
				38	1	2	1
				39	1	1	1
92	ENSG00000087258	ENSMUSG00000031748	ENSCAFG00000009233	40	1	2	1
				41	1	1	1
107	ENSG00000092421	ENSMUSG00000019647	ENSCAFG00000000192	44	2	2	1
				45	1	1	1
				46	1	1	1
110	ENSG00000092531	ENSMUSG00000027287	ENSCAFG00000011105	49	1	2	1
				50	2	1	1
				51	1	1	1
134	ENSG00000101928	ENSMUSG00000023074	ENSCAFG00000018891	64	1	2	1
				65	1	1	1
				66	1	1	1
142	ENSG00000102910	ENSMUSG00000047866	ENSCAFG00000010029	67	1	1	1
				68	1	1	1
				69	1	2	1
165	ENSG00000105974	ENSMUSG00000007655	ENSCAFG00000003404	76	1	2	1
				77	4	2	1
171	ENSG00000106992	ENSMUSG00000026817	ENSCAFG00000020105	80	2	2	1
				81	1	1	1
219	ENSG00000115306	ENSMUSG00000020315	ENSCAFG00000002744	89	1	2	1
				90	1	1	1
				91	1	1	1
230	ENSG00000117155	ENSMUSG00000036825	ENSCAFG00000020304	94	1	1	1
				95	2	1	1
				96	1	3	1
253	ENSG00000122566	ENSMUSG00000004980	ENSCAFG00000002885	99	2	1	1
				100	1	2	1
				101	1	1	1
				102	1	3	1
254	ENSG00000122877	ENSMUSG00000037868	ENSCAFG00000013049	103	2	1	1
				104	1	1	1
				105	1	1	1
259	ENSG00000123560	ENSMUSG00000031425	ENSCAFG00000017811	106	2	1	1
				107	1	1	1
270	ENSG00000125970	ENSMUSG00000027593	ENSCAFG00000007490	111	1	2	1
				112	1	2	1
318	ENSG00000134533	ENSMUSG00000030222	ENSCAFG00000012854	130	3	2	1
				131	1	1	1
339	ENSG00000136450	ENSMUSG00000018379	ENSCAFG00000017430	136	2	1	1
				137	1	1	1
				138	1	1	1
341	ENSG00000136531	ENSMUSG00000075318	ENSCAFG00000011130	139	3	2	1
				140	3	1	1
385	ENSG00000143171	ENSMUSG00000015843	ENSCAFG00000013336	153	1	3	1
				154	1	1	1
426	ENSG00000148700	ENSMUSG00000025026	ENSCAFG00000010696	171	2	1	1
				172	1	2	1
432	ENSG00000150551	ENSMUSG00000026344	ENSCAFG00000005000	176	1	1	1
				177	1	3	1
440	ENSG00000151445	ENSMUSG00000021038	ENSCAFG00000017204	180	3	1	1
				181	2	1	1
				182	1	1	1
				183	1	2	1
452	ENSG00000153560	ENSMUSG00000009741	ENSCAFG00000004598	187	2	1	1
				188	1	2	1
459	ENSG00000154813	ENSMUSG00000021905	ENSCAFG00000005881	189	1	2	1
				190	1	1	1
476	ENSG00000157600	ENSMUSG00000047045	ENSCAFG00000018083	191	2	3	1
				192	1	2	1
478	ENSG00000158092	ENSMUSG00000032475	ENSCAFG00000007451	193	2	1	1
				194	1	1	1
497	ENSG00000162989	ENSMUSG00000026824	ENSCAFG00000009183	197	1	2	1
				198	1	1	1
514	ENSG00000163694	ENSMUSG00000070780	ENSCAFG00000015898	201	2	6	1
				202	1	1	1
544	ENSG00000165406	ENSMUSG00000025702	ENSCAFG00000006879	211	1	1	1
				212	2	2	1
				213	1	1	1
550	ENSG00000165702	ENSMUSG00000026815	ENSCAFG00000019877	214	2	1	1
				215	1	1	1
				216	1	1	1
556	ENSG00000166444	ENSMUSG00000031024	ENSCAFG00000006966	219	2	2	1
				220	2	2	1
560	ENSG00000166681	ENSMUSG00000046432	ENSCAFG00000024178	221	2	1	1
				222	2	3	1
561	ENSG00000166747	ENSMUSG00000031731	ENSCAFG00000020205	223	2	1	1
				224	1	1	1
603	ENSG00000171385	ENSMUSG00000040896	ENSCAFG00000013665	238	2	1	1
				239	1	2	1
620	ENSG00000173065	ENSMUSG00000037750	ENSCAFG00000031142	246	1	1	1
				247	2	2	1
627	ENSG00000174437	ENSMUSG00000029467	ENSCAFG00000008434	248	1	1	1
				249	1	2	1
631	ENSG00000175216	ENSMUSG00000040549	ENSCAFG00000009053	250	1	2	1
				251	2	1	1
				252	1	1	1
648	ENSG00000179603	ENSMUSG00000024211	ENSCAFG00000001738	260	1	1	1
				261	2	2	1
659	ENSG00000181722	ENSMUSG00000022708	ENSCAFG00000010823	262	6	2	1
				263	1	3	1
668	ENSG00000183166	ENSMUSG00000060371	ENSCAFG00000011106	264	3	2	1
				265	1	1	1
670	ENSG00000183570	ENSMUSG00000001120	ENSCAFG00000011907	266	1	2	1
				267	1	1	1
				268	1	1	1
686	ENSG00000185652	ENSMUSG00000049107	ENSCAFG00000015278	269	1	2	1
				270	1	1	1
728	ENSG00000197798	ENSMUSG00000050471	ENSCAFG00000010479	280	1	2	1
				281	1	1	1
				282	1	1	1
730	ENSG00000197982	ENSMUSG00000078570	ENSCAFG00000028619	283	2	2	1
				284	1	1	1
732	ENSG00000198728	ENSMUSG00000025223	ENSCAFG00000010005	285	1	2	1
				286	1	2	1
736	ENSG00000198791	ENSMUSG00000031601	ENSCAFG00000006887	287	1	3	1
				288	1	1	1
				289	1	1	1
737	ENSG00000198815	ENSMUSG00000032998	ENSCAFG00000002563	290	4	1	1
				291	1	1	1
741	ENSG00000198948	ENSMUSG00000031647	ENSCAFG00000007681	292	1	1	1
				293	1	3	1
749	ENSG00000213593	ENSMUSG00000050043	ENSCAFG00000025148	297	1	1	1
				298	1	2	1
761	ENSG00000276600	ENSMUSG00000052688	ENSCAFG00000010198	301	3	1	1
				302	1	1	1
775	ENSG00000072195	ENSMUSG00000026207	ENSCAFG00000015503	307	1	1	1
				308	3	4	1
				309	1	1	1
779	ENSG00000083799	ENSMUSG00000036712	ENSCAFG00000009802	310	3	3	1
				311	2	2	1
				312	1	1	1
788	ENSG00000091073	ENSMUSG00000004947	ENSCAFG00000013614	313	3	1	1
				314	1	2	2
				315	1	1	1
803	ENSG00000107864	ENSMUSG00000039652	ENSCAFG00000007423	316	1	1	1
				317	2	1	1
				318	1	3	1
				319	1	1	1
818	ENSG00000116191	ENSMUSG00000026594	ENSCAFG00000013981	323	1	3	1
				324	1	1	1
				325	1	1	1
867	ENSG00000151923	ENSMUSG00000030846	ENSCAFG00000012171	342	1	1	1
				343	1	2	1
				344	1	1	1
942	ENSG00000135365	ENSMUSG00000058318	ENSCAFG00000009313	363	1	1	1
				364	1	1	1
				365	1	2	1
				366	1	2	1
				367	1	2	1
948	ENSG00000148341	ENSMUSG00000026860	ENSCAFG00000020008	368	2	1	1
				369	1	1	1
				370	1	1	1
				371	1	1	1
964	ENSG00000185559	ENSMUSG00000040856	ENSCAFG00000017925	372	1	2	1
				373	1	1	1
				374	1	1	1
				375	1	1	1
970	ENSG00000080845	ENSMUSG00000061689	ENSCAFG00000008491	376	2	2	1
				377	1	1	1
				378	1	1	1
				379	1	1	1
				380	1	1	1
989	ENSG00000007392	ENSMUSG00000024188	ENSCAFG00000019689	394	1	1	1
				395	2	2	1
				396	1	1	1
991	ENSG00000010810	ENSMUSG00000019843	ENSCAFG00000003995	397	3	4	1
				398	2	1	1
				399	1	1	1
1005	ENSG00000051128	ENSMUSG00000003573	ENSCAFG00000014475	400	2	1	1
				401	3	2	1
				402	1	1	1
				403	1	1	1
1079	ENSG00000108883	ENSMUSG00000020929	ENSCAFG00000014065	410	2	1	1
				411	1	1	1
				412	1	1	1
				413	1	1	1
1082	ENSG00000110076	ENSMUSG00000033768	ENSCAFG00000014338	414	1	1	1
				415	2	1	1
				416	1	1	1
				417	1	1	1
				418	1	1	1
				419	1	1	1
1108	ENSG00000114993	ENSMUSG00000034930	ENSCAFG00000008519	427	1	2	1
				428	1	1	1
				429	1	1	1
1112	ENSG00000115540	ENSMUSG00000025979	ENSCAFG00000010899	430	2	1	1
				431	1	1	1
				432	1	1	1
1144	ENSG00000126746	ENSMUSG00000038346	ENSCAFG00000014740	440	1	1	1
				441	2	3	1
				442	1	1	1
				443	1	2	1
1151	ENSG00000131051	ENSMUSG00000027620	ENSCAFG00000008327	444	1	1	1
				445	1	2	1
				446	1	1	1
1153	ENSG00000131323	ENSMUSG00000021277	ENSCAFG00000018075	447	2	1	1
				448	1	1	1
				449	2	2	1
1165	ENSG00000134686	ENSMUSG00000028796	ENSCAFG00000010340	450	1	1	1
				451	1	1	1
				452	1	1	1
				453	1	2	1
1183	ENSG00000139793	ENSMUSG00000022139	ENSCAFG00000005523	468	2	1	1
				469	1	1	1
				470	1	1	1
				471	1	1	1
				472	1	1	1
1196	ENSG00000143434	ENSMUSG00000038777	ENSCAFG00000012473	473	1	2	1
				474	1	1	1
				475	2	2	1
1238	ENSG00000157514	ENSMUSG00000031431	ENSCAFG00000029920	488	1	1	1
				489	1	1	1
				490	4	1	1
1308	ENSG00000186073	ENSMUSG00000040282	ENSCAFG00000008431	507	2	1	1
				508	1	1	1
				509	3	1	1
1316	ENSG00000189308	ENSMUSG00000035310	ENSCAFG00000009052	510	2	2	1
				511	3	3	1
				512	1	1	1
1324	ENSG00000197879	ENSMUSG00000017774	ENSCAFG00000019169	513	1	1	1
				514	1	1	1
				515	2	2	1
1379	ENSG00000105204	ENSMUSG00000002409	ENSCAFG00000005428	528	2	1	1
				529	2	1	1
				530	1	1	1
				531	1	1	1
				532	1	1	1
1389	ENSG00000109180	ENSMUSG00000029152	ENSCAFG00000001990	539	4	1	1
				540	1	3	1
				541	2	1	1
1394	ENSG00000112062	ENSMUSG00000053436	ENSCAFG00000001378	542	1	1	1
				543	1	1	1
				544	1	1	1
				545	1	2	1
1402	ENSG00000117143	ENSMUSG00000026670	ENSCAFG00000013117	546	1	1	1
				547	2	1	1
				548	1	1	1
1418	ENSG00000129657	ENSMUSG00000020823	ENSCAFG00000005176	558	2	1	1
				559	3	1	1
				560	2	1	1
				561	1	1	1
1424	ENSG00000135709	ENSMUSG00000031824	ENSCAFG00000019937	566	2	2	1
				567	1	1	1
				568	1	1	1
1426	ENSG00000137166	ENSMUSG00000023991	ENSCAFG00000001596	569	1	1	1
				570	1	1	1
				571	2	1	1
				572	1	1	1
1431	ENSG00000141447	ENSMUSG00000044252	ENSCAFG00000014108	577	1	1	1
				578	1	5	1
				579	1	1	1
				580	1	1	1
1462	ENSG00000168610	ENSMUSG00000004040	ENSCAFG00000015213	590	2	1	1
				591	1	1	1
				592	1	1	1
1561	ENSG00000069424	ENSMUSG00000028931	ENSCAFG00000019524	605	3	2	1
				606	2	2	1
				607	1	1	1
				608	1	1	1
				609	1	1	1
1611	ENSG00000120265	ENSMUSG00000019795	ENSCAFG00000000393	614	1	1	1
				615	2	1	1
				616	1	1	1
				617	1	1	1
1637	ENSG00000138078	ENSMUSG00000024127	ENSCAFG00000002543	618	6	1	1
				619	3	1	1
				620	1	1	1
				621	1	1	1
1647	ENSG00000145675	ENSMUSG00000041417	ENSCAFG00000007626	622	2	1	1
				623	1	1	1
				624	1	1	1
				625	1	1	1
1699	ENSG00000029363	ENSMUSG00000037608	ENSCAFG00000000245	635	1	1	1
				636	1	1	1
				637	1	1	1
				638	2	1	1
				639	1	1	1
1746	ENSG00000163681	ENSMUSG00000021870	ENSCAFG00000007695	651	2	1	1
				652	1	1	1
				653	1	1	1
				654	1	1	1
				655	1	1	1
				656	1	1	1
				657	1	2	1
				658	1	1	1
1768	ENSG00000102312	ENSMUSG00000031169	ENSCAFG00000015435	659	2	1	1
				660	2	1	1
				661	1	1	1
				662	1	1	1
1786	ENSG00000151490	ENSMUSG00000030223	ENSCAFG00000012789	673	1	1	1
				674	1	1	1
				675	2	1	1
				676	2	1	1
1794	ENSG00000021300	ENSMUSG00000030701	ENSCAFG00000005594	683	1	1	1
				684	1	1	1
				685	2	2	1
				686	1	2	1
				687	1	1	1
1798	ENSG00000104064	ENSMUSG00000027361	ENSCAFG00000015104	688	1	1	1
				689	1	1	1
				690	1	1	1
				691	2	1	1
				692	1	2	1
				693	1	1	1
				694	1	1	1
1812	ENSG00000160679	ENSMUSG00000001017	ENSCAFG00000017537	709	1	1	1
				710	1	1	1
				711	1	1	1
				712	1	1	1
				713	1	1	1
				714	1	2	1
				715	1	1	1
				716	1	1	1
1854	ENSG00000125944	ENSMUSG00000066037	ENSCAFG00000013308	717	1	1	1
				718	1	1	1
				719	2	2	1
				720	1	1	1
				721	1	1	1
				722	1	2	1
1908	ENSG00000077380	ENSMUSG00000027012	ENSCAFG00000012696	723	2	2	1
				724	2	2	1
				725	1	1	1
				726	1	1	1
				727	1	2	1
1917	ENSG00000111731	ENSMUSG00000030279	ENSCAFG00000011774	728	1	2	1
				729	2	1	1
				730	1	1	1
				731	1	1	1
				732	1	1	1
				733	1	2	1
				734	1	1	1
1921	ENSG00000127616	ENSMUSG00000032187	ENSCAFG00000017584	735	2	1	1
				736	1	1	1
				737	1	1	1
				738	1	1	1
				739	1	1	1
1935	ENSG00000169714	ENSMUSG00000030057	ENSCAFG00000004320	746	1	1	1
				747	1	2	1
				748	1	1	1
				749	1	1	1
				750	1	1	1
1948	ENSG00000075711	ENSMUSG00000022770	ENSCAFG00000013275	751	1	1	1
				752	2	2	1
				753	1	1	1
				754	1	1	1
				755	1	1	1
				756	1	1	1
				757	1	1	1
1953	ENSG00000107643	ENSMUSG00000021936	ENSCAFG00000006551	758	1	1	1
				759	1	1	1
				760	1	1	1
				761	2	1	1
				762	1	1	1
2021	ENSG00000186575	ENSMUSG00000009073	ENSCAFG00000012307	787	1	1	1
				788	1	1	1
				789	3	2	1
				790	2	1	1
				791	1	1	1
				792	1	1	1
2024	ENSG00000006468	ENSMUSG00000004151	ENSCAFG00000002342	793	2	2	1
				794	1	1	1
				795	1	1	1
				796	2	1	1
				797	1	1	1
				798	1	1	1
2025	ENSG00000022267	ENSMUSG00000023092	ENSCAFG00000018932	799	7	2	1
				800	1	1	1
				801	2	1	1
				802	1	1	1
				803	1	1	1
				804	1	1	1
2059	ENSG00000164830	ENSMUSG00000022307	ENSCAFG00000000680	813	1	1	1
				814	1	1	1
				815	1	1	1
				816	1	1	1
				817	1	1	1
				818	1	1	1
				819	1	1	1
				820	1	3	1
2063	ENSG00000137872	ENSMUSG00000027200	ENSCAFG00000013925	821	2	1	1
				822	2	1	1
				823	2	1	1
				824	1	1	1
				825	1	1	1
				826	1	2	1
				827	1	1	1
				828	1	1	1
				829	1	2	1
				830	1	1	1
2087	ENSG00000117859	ENSMUSG00000028559	ENSCAFG00000003849	831	1	1	1
				832	1	1	1
				833	1	1	1
				834	1	1	1
				835	1	1	1
				836	1	1	1
				837	2	1	1
				838	1	1	1
2098	ENSG00000134138	ENSMUSG00000027210	ENSCAFG00000008498	848	1	1	1
				849	1	1	1
				850	2	1	1
				851	1	1	1
				852	2	1	1
				853	1	1	1
				854	1	1	1
				855	1	1	1
				856	1	1	1
