# Supplementary material for: Identifying genes with conserved splicing structure and orthologous isoforms in human, mouse and dog
Source: BMC Genomics. 2022 Mar 18;23:216. doi: 10.1186/s12864-022-08429-4 (PMC8933948; doi:10.1186/s12864-022-08429-4)
Supplement: Supplementary file 6 — Additional file 6 List of the 1,029 predicted transcripts and their associated evidence found in external databases. The additional file is an excel spreadsheet consisting of a sheet with, for each predicted transcript, its evidence tag (see “Methods”). [file 12864_2022_8429_MOESM6_ESM.csv]

Additional file 6 --- List of the 1,029 predicted transcripts and their associated evidence found in external databases. The spreadsheet consists of a sheet with, for each predicted transcript, its evidence tag (see Methods).
CGACAFTENST00000524176	confirmed
CGACAFTENST00000331010	possible
CGACAFTENST00000373063	achievable
CGACAFTENST00000307972	confirmed
CGACAFTENST00000373057	achievable
CGATENSMUST00000113262	possible
CGAMUSTENST00000373057	achievable
CGACAFTENST00000586534	confirmed
CGACAFTENST00000592268	confirmed
CGAMUSTENST00000592268	not_achievable
CGACAFTENST00000381795	achievable
CGACAFTENSMUST00000113590	achievable
CGATENSMUST00000113590	confirmed
CGACAFTENST00000396688	achievable
CGACAFTENST00000454580	confirmed
CGACAFTENSMUST00000121673	possible
CGATENSMUST00000121673	possible
CGAMUSTENST00000535754	not_achievable
CGACAFTENST00000535754	confirmed
CGAMUSTENST00000360332	confirmed
CGACAFTENST00000360332	confirmed
CGACAFTENST00000374176	confirmed
CGACAFTENST00000374182	possible
CGACAFTENST00000374189	confirmed
CGACAFTENST00000406974	confirmed
CGACAFTENSMUST00000123202	possible
CGATENSMUST00000123202	possible
CGACAFTENST00000567328	possible
CGAMUSTENST00000374680	confirmed
CGATENSMUST00000116612	possible
CGACAFTENSMUST00000116612	possible
CGACAFTENST00000374680	achievable
CGATENSMUST00000173354	possible
CGACAFTENSMUST00000173354	possible
CGATENSCAFT00000031036	confirmed
CGAMUSTENST00000458166	possible
CGAMUSTENST00000378083	achievable
CGAMUSTENSCAFT00000031036	confirmed
CGACAFTENST00000378083	confirmed
CGACAFTENST00000458166	possible
CGACAFTENST00000378092	achievable
CGACAFTENST00000520220	achievable
CGACAFTENST00000402711	confirmed
CGACAFTENSMUST00000096766	confirmed
CGATENSMUST00000049503	not_achievable
CGAMUSTENST00000318522	confirmed
CGACAFTENSMUST00000049503	not_achievable
CGATENSMUST00000096766	confirmed
CGACAFTENSMUST00000207301	possible
CGAMUSTENST00000315769	not_achievable
CGATENSMUST00000207301	possible
CGACAFTENST00000315769	not_achievable
CGACAFTENSMUST00000102956	possible
CGACAFTENSMUST00000139075	confirmed
CGACAFTENST00000428312	confirmed
CGATENSMUST00000102956	possible
CGACAFTENST00000449503	confirmed
CGATENSCAFT00000012333	achievable
CGAMUSTENST00000428312	confirmed
CGAMUSTENSCAFT00000012325	possible
CGAMUSTENST00000495364	possible
CGATENSMUST00000139075	possible
CGAMUSTENST00000295951	achievable
CGAMUSTENSCAFT00000012333	possible
CGATENSCAFT00000012325	achievable
CGACAFTENST00000495364	possible
CGACAFTENST00000295951	confirmed
CGACAFTENST00000313478	confirmed
CGACAFTENST00000263280	confirmed
CGACAFTENST00000295894	confirmed
CGACAFTENST00000403685	achievable
CGACAFTENST00000420159	achievable
CGAMUSTENST00000399357	confirmed
CGAMUSTENST00000420159	confirmed
CGAMUSTENST00000405192	not_achievable
CGACAFTENST00000403527	confirmed
CGACAFTENST00000405192	achievable
CGACAFTENST00000399357	not_achievable
CGACAFTENST00000510819	possible
CGATENSMUST00000103159	not_achievable
CGAMUSTENST00000510819	possible
CGACAFTENST00000454930	confirmed
CGAMUSTENST00000509773	not_achievable
CGACAFTENST00000509773	confirmed
CGACAFTENST00000424009	confirmed
CGAMUSTENST00000454930	not_achievable
CGACAFTENSMUST00000103159	achievable
CGAMUSTENST00000257414	achievable
CGACAFTENSMUST00000076043	confirmed
CGATENSMUST00000076043	achievable
CGACAFTENST00000257414	confirmed
CGACAFTENST00000510397	confirmed
CGAMUSTENST00000510397	confirmed
CGACAFTENST00000370491	possible
CGACAFTENST00000380138	confirmed
CGACAFTENST00000540797	confirmed
CGAMUSTENST00000540797	confirmed
CGACAFTENSMUST00000098613	achievable
CGATENSMUST00000098613	not_achievable
CGACAFTENST00000368406	confirmed
CGAMUSTENST00000368406	confirmed
CGATENSMUST00000118587	possible
CGACAFTENSMUST00000118587	possible
CGACAFTENST00000424352	possible
CGACAFTENSMUST00000074285	possible
CGAMUSTENST00000397624	achievable
CGATENSMUST00000074285	possible
CGACAFTENSMUST00000110906	achievable
CGACAFTENST00000557796	possible
CGACAFTENST00000561208	possible
CGACAFTENST00000397624	achievable
CGAMUSTENST00000557796	possible
CGACAFTENST00000338564	confirmed
CGAMUSTENST00000559085	possible
CGACAFTENST00000559085	possible
CGATENSMUST00000110906	achievable
CGACAFTENST00000368914	achievable
CGACAFTENST00000368912	achievable
CGAMUSTENST00000368912	confirmed
CGACAFTENST00000379951	achievable
CGATENSMUST00000098611	possible
CGAMUSTENST00000438313	possible
CGACAFTENST00000510624	achievable
CGACAFTENSMUST00000098611	possible
CGAMUSTENST00000510624	possible
CGACAFTENST00000438313	achievable
CGACAFTENSMUST00000071268	achievable
CGACAFTENST00000543033	not_achievable
CGAMUSTENST00000308893	achievable
CGACAFTENSMUST00000117394	possible
CGATENSMUST00000071268	achievable
CGATENSMUST00000117394	possible
CGAMUSTENST00000543033	not_achievable
CGAMUSTENST00000279394	possible
CGAMUSTENST00000221222	not_achievable
CGACAFTENSMUST00000140212	achievable
CGACAFTENST00000594439	not_achievable
CGACAFTENST00000221222	achievable
CGATENSMUST00000140212	not_achievable
CGAMUSTENST00000594439	achievable
CGACAFTENST00000357250	confirmed
CGACAFTENST00000320755	confirmed
CGACAFTENST00000360162	achievable
CGACAFTENSMUST00000047645	confirmed
CGATENSMUST00000047645	confirmed
CGACAFTENST00000329008	possible
CGACAFTENST00000369615	confirmed
CGACAFTENST00000295987	confirmed
CGACAFTENST00000309703	confirmed
CGACAFTENSMUST00000164290	achievable
CGATENSMUST00000164290	achievable
CGACAFTENST00000372123	achievable
CGAMUSTENST00000372123	not_achievable
CGACAFTENST00000348962	achievable
CGACAFTENST00000542557	possible
CGACAFTENST00000442921	possible
CGATENSMUST00000172467	possible
CGACAFTENST00000597639	achievable
CGAMUSTENSCAFT00000008733	possible
CGACAFTENSMUST00000172467	possible
CGAMUSTENST00000597639	achievable
CGATENSCAFT00000008733	achievable
CGACAFTENST00000593685	achievable
CGACAFTENST00000430012	possible
CGACAFTENST00000379472	confirmed
CGAMUSTENST00000370779	achievable
CGACAFTENSMUST00000023836	not_achievable
CGATENSMUST00000023836	confirmed
CGACAFTENST00000370779	achievable
CGACAFTENST00000505980	confirmed
CGACAFTENST00000509053	confirmed
CGAMUSTENST00000509053	not_achievable
CGAMUSTENST00000615665	possible
CGAMUSTENST00000515395	achievable
CGACAFTENST00000615665	confirmed
CGACAFTENST00000515395	confirmed
CGAMUSTENST00000505980	not_achievable
CGACAFTENST00000514493	confirmed
CGACAFTENSMUST00000071081	possible
CGACAFTENST00000444354	achievable
CGACAFTENST00000413539	confirmed
CGACAFTENST00000409651	confirmed
CGACAFTENST00000409366	confirmed
CGAMUSTENST00000409582	confirmed
CGATENSCAFT00000049149	confirmed
CGATENSMUST00000113818	confirmed
CGAMUSTENST00000413539	possible
CGACAFTENST00000410041	confirmed
CGAMUSTENST00000409744	confirmed
CGAMUSTENST00000258104	confirmed
CGACAFTENST00000410020	confirmed
CGACAFTENST00000409582	confirmed
CGACAFTENST00000258104	confirmed
CGAMUSTENST00000409366	confirmed
CGAMUSTENST00000429174	confirmed
CGACAFTENST00000409762	confirmed
CGAMUSTENST00000394120	confirmed
CGACAFTENST00000394120	confirmed
CGACAFTENSMUST00000113818	possible
CGAMUSTENST00000410020	possible
CGACAFTENST00000429174	achievable
CGAMUSTENST00000409651	confirmed
CGAMUSTENSCAFT00000049149	achievable
CGACAFTENST00000409744	confirmed
CGAMUSTENST00000528062	achievable
CGACAFTENST00000528062	achievable
CGACAFTENSMUST00000146297	achievable
CGAMUSTENST00000440311	not_achievable
CGAMUSTENST00000354056	possible
CGACAFTENST00000440311	confirmed
CGACAFTENSMUST00000026416	confirmed
CGATENSMUST00000026416	confirmed
CGACAFTENST00000354056	confirmed
CGACAFTENST00000361988	achievable
CGACAFTENST00000359882	achievable
CGACAFTENST00000355961	achievable
CGAMUSTENST00000533709	confirmed
CGACAFTENST00000533709	possible
CGACAFTENSMUST00000188848	not_achievable
CGATENSMUST00000188848	not_achievable
CGACAFTENSMUST00000109568	achievable
CGACAFTENSMUST00000109566	possible
CGACAFTENST00000373913	achievable
CGATENSMUST00000109568	not_achievable
CGACAFTENST00000340491	confirmed
CGATENSMUST00000169464	possible
CGATENSMUST00000109566	confirmed
CGACAFTENSMUST00000114859	confirmed
CGACAFTENST00000374026	confirmed
CGAMUSTENST00000374026	confirmed
CGATENSMUST00000114859	achievable
CGACAFTENST00000401867	achievable
CGACAFTENST00000530767	achievable
CGACAFTENSMUST00000092678	possible
CGAMUSTENST00000392348	possible
CGAMUSTENST00000530767	achievable
CGACAFTENST00000527759	achievable
CGATENSMUST00000092678	possible
CGACAFTENST00000392348	achievable
CGACAFTENST00000585517	achievable
CGACAFTENST00000404395	achievable
CGACAFTENST00000356644	confirmed
CGAMUSTENST00000302071	possible
CGACAFTENST00000302071	possible
CGACAFTENST00000528398	possible
CGACAFTENSMUST00000207225	confirmed
CGAMUSTENST00000526033	achievable
CGACAFTENST00000526033	possible
CGACAFTENSMUST00000049537	possible
CGATENSCAFT00000044406	achievable
CGACAFTENSMUST00000208730	confirmed
CGAMUSTENST00000528398	possible
CGAMUSTENSCAFT00000044406	achievable
CGACAFTENST00000393346	confirmed
CGACAFTENSMUST00000207484	confirmed
CGATENSMUST00000208730	possible
CGATENSMUST00000049537	possible
CGACAFTENST00000532317	confirmed
CGATENSMUST00000207484	possible
CGATENSMUST00000207225	achievable
CGACAFTENST00000435881	achievable
CGACAFTENST00000346833	confirmed
CGACAFTENST00000378099	confirmed
CGAMUSTENST00000360194	achievable
CGATENSMUST00000063782	not_achievable
CGACAFTENSMUST00000063782	achievable
CGACAFTENSMUST00000121564	possible
CGAMUSTENST00000453551	possible
CGAMUSTENST00000456095	not_achievable
CGACAFTENST00000453551	possible
CGACAFTENST00000526683	confirmed
CGACAFTENST00000527197	confirmed
CGACAFTENST00000313352	possible
CGACAFTENST00000456095	confirmed
CGAMUSTENST00000313352	possible
CGAMUSTENST00000527197	possible
CGACAFTENST00000333896	possible
CGATENSCAFT00000004373	possible
CGAMUSTENSCAFT00000004373	possible
CGACAFTENST00000369697	achievable
CGACAFTENST00000437221	possible
CGACAFTENST00000418709	achievable
CGACAFTENST00000354600	confirmed
CGAMUSTENST00000418709	possible
CGATENSMUST00000115306	confirmed
CGATENSMUST00000115308	possible
CGACAFTENST00000392460	confirmed
CGACAFTENST00000392463	possible
CGAMUSTENST00000440651	possible
CGACAFTENST00000440651	achievable
CGACAFTENSMUST00000115306	possible
CGAMUSTENST00000392463	confirmed
CGACAFTENSMUST00000115308	possible
CGATENSMUST00000023454	possible
CGACAFTENST00000357674	achievable
CGATENSMUST00000115196	confirmed
CGACAFTENSMUST00000023454	possible
CGAMUSTENST00000443183	possible
CGACAFTENSMUST00000115196	achievable
CGAMUSTENST00000357674	achievable
CGACAFTENST00000452595	confirmed
CGACAFTENST00000443183	confirmed
CGACAFTENST00000419354	achievable
CGAMUSTENST00000452595	achievable
CGACAFTENST00000260506	confirmed
CGAMUSTENST00000271234	possible
CGACAFTENSMUST00000162947	possible
CGAMUSTENST00000370253	achievable
CGACAFTENST00000271234	confirmed
CGATENSMUST00000162947	confirmed
CGACAFTENST00000353341	confirmed
CGACAFTENSMUST00000072750	confirmed
CGATENSMUST00000072750	confirmed
CGACAFTENST00000352301	achievable
CGACAFTENST00000393758	confirmed
CGACAFTENST00000544474	confirmed
CGAMUSTENST00000164640	not_achievable
CGACAFTENST00000396969	confirmed
CGACAFTENSMUST00000126188	possible
CGAMUSTENST00000265997	not_achievable
CGATENSMUST00000079754	achievable
CGACAFTENST00000265997	achievable
CGACAFTENSMUST00000079754	achievable
CGATENSMUST00000126188	possible
CGACAFTENST00000472644	achievable
CGAMUSTENST00000523872	possible
CGAMUSTENST00000320694	achievable
CGACAFTENST00000320694	confirmed
CGACAFTENST00000336483	confirmed
CGACAFTENST00000523872	possible
CGACAFTENST00000526757	achievable
CGACAFTENST00000355633	achievable
CGACAFTENST00000368682	achievable
CGAMUSTENST00000229471	confirmed
CGACAFTENST00000229471	possible
CGAMUSTENST00000555462	not_achievable
CGACAFTENST00000555462	confirmed
CGATENSMUST00000163095	confirmed
CGACAFTENST00000554684	confirmed
CGACAFTENST00000357041	possible
CGATENSMUST00000119512	possible
CGACAFTENSMUST00000119512	possible
CGAMUSTENST00000357041	possible
CGACAFTENSMUST00000121808	possible
CGAMUSTENST00000427764	possible
CGACAFTENST00000374616	possible
CGACAFTENST00000478691	not_achievable
CGATENSMUST00000131671	confirmed
CGAMUSTENST00000606561	achievable
CGAMUSTENST00000374616	possible
CGACAFTENST00000427764	confirmed
CGACAFTENST00000606561	not_achievable
CGAMUSTENST00000478691	not_achievable
CGACAFTENSMUST00000131671	possible
CGAMUSTENST00000528712	possible
CGACAFTENST00000528712	possible
CGACAFTENST00000532059	achievable
CGAMUSTENST00000542420	possible
CGACAFTENSMUST00000040964	achievable
CGATENSMUST00000040964	not_achievable
CGACAFTENST00000542420	possible
CGACAFTENST00000269137	confirmed
CGAMUSTENST00000233892	possible
CGACAFTENST00000448447	confirmed
CGACAFTENST00000233892	possible
CGACAFTENST00000370990	possible
CGACAFTENST00000370994	achievable
CGACAFTENST00000361219	possible
CGAMUSTENST00000277575	not_achievable
CGACAFTENST00000277575	confirmed
CGACAFTENSMUST00000042503	confirmed
CGATENSMUST00000042503	confirmed
CGACAFTENST00000393512	achievable
CGAMUSTENST00000256062	not_achievable
CGATENSMUST00000100772	confirmed
CGACAFTENSMUST00000100772	confirmed
CGACAFTENST00000256062	not_achievable
CGAMUSTENST00000539277	possible
CGACAFTENST00000539277	confirmed
CGATENSMUST00000060095	confirmed
CGACAFTENST00000361298	possible
CGACAFTENST00000372645	confirmed
CGACAFTENST00000546072	possible
CGAMUSTENST00000546072	possible
CGACAFTENST00000349807	confirmed
CGACAFTENST00000354078	confirmed
CGAMUSTENST00000349807	not_achievable
CGACAFTENST00000353004	confirmed
CGAMUSTENST00000353004	not_achievable
CGACAFTENST00000448981	confirmed
CGACAFTENST00000357258	possible
CGACAFTENST00000242480	confirmed
CGACAFTENST00000411732	possible
CGAMUSTENSCAFT00000020697	achievable
CGATENSCAFT00000020697	not_achievable
CGACAFTENSMUST00000107342	possible
CGACAFTENSMUST00000107343	possible
CGACAFTENST00000368694	achievable
CGATENSMUST00000001043	possible
CGAMUSTENST00000614256	achievable
CGACAFTENSMUST00000001043	possible
CGATENSMUST00000107346	possible
CGAMUSTENST00000368694	possible
CGATENSMUST00000107342	possible
CGACAFTENST00000614256	achievable
CGATENSMUST00000107343	possible
CGACAFTENST00000403433	possible
CGACAFTENST00000614713	possible
CGACAFTENST00000341217	possible
CGACAFTENST00000318445	confirmed
CGACAFTENSMUST00000110536	possible
CGACAFTENST00000356728	confirmed
CGACAFTENSMUST00000111292	achievable
CGAMUSTENST00000418153	achievable
CGATENSMUST00000111292	achievable
CGATENSMUST00000111293	possible
CGACAFTENST00000323180	confirmed
CGACAFTENST00000418153	achievable
CGACAFTENSMUST00000111291	achievable
CGATENSMUST00000111291	achievable
CGACAFTENST00000347404	achievable
CGATENSMUST00000174397	confirmed
CGACAFTENSMUST00000174397	confirmed
CGACAFTENST00000378511	not_achievable
CGACAFTENST00000378520	achievable
CGAMUSTENST00000378520	not_achievable
CGACAFTENST00000409411	possible
CGAMUSTENST00000378511	achievable
CGACAFTENST00000377298	confirmed
CGACAFTENST00000257075	achievable
CGATENSMUST00000105991	achievable
CGATENSMUST00000105992	achievable
CGAMUSTENSCAFT00000017823	not_achievable
CGACAFTENSMUST00000105992	achievable
CGATENSCAFT00000017823	achievable
CGACAFTENST00000426105	possible
CGACAFTENSMUST00000105991	achievable
CGACAFTENSMUST00000030315	possible
CGATENSMUST00000030315	possible
CGACAFTENST00000369923	confirmed
CGACAFTENSMUST00000203193	possible
CGATENSMUST00000203193	possible
CGACAFTENST00000453424	confirmed
CGAMUSTENST00000453424	achievable
CGACAFTENST00000354695	achievable
CGACAFTENST00000446936	possible
CGACAFTENSMUST00000204653	possible
CGACAFTENST00000502976	achievable
CGACAFTENST00000451728	not_achievable
CGAMUSTENST00000441626	possible
CGAMUSTENST00000446936	not_achievable
CGACAFTENST00000301894	confirmed
CGAMUSTENSCAFT00000022782	achievable
CGAMUSTENST00000377559	achievable
CGACAFTENSMUST00000113462	possible
CGATENSMUST00000113462	confirmed
CGAMUSTENST00000377551	confirmed
CGACAFTENST00000377559	confirmed
CGAMUSTENST00000301894	confirmed
CGACAFTENST00000377551	confirmed
CGATENSCAFT00000022782	achievable
CGATENSMUST00000077182	achievable
CGACAFTENST00000618262	achievable
CGATENSMUST00000199243	achievable
CGAMUSTENST00000618411	possible
CGATENSMUST00000197466	possible
CGACAFTENSMUST00000199243	not_achievable
CGAMUSTENST00000614484	achievable
CGACAFTENST00000614484	achievable
CGACAFTENST00000618411	possible
CGACAFTENSMUST00000197466	possible
CGAMUSTENST00000618262	possible
CGACAFTENSMUST00000162899	possible
CGACAFTENST00000373064	confirmed
CGAMUSTENST00000432073	confirmed
CGACAFTENST00000373069	confirmed
CGACAFTENST00000432073	confirmed
CGACAFTENST00000373066	confirmed
CGACAFTENST00000218008	confirmed
CGACAFTENST00000393704	possible
CGACAFTENSMUST00000107043	achievable
CGACAFTENST00000398492	confirmed
CGACAFTENST00000227214	possible
CGACAFTENSMUST00000107045	possible
CGATENSMUST00000107043	achievable
CGATENSMUST00000078621	possible
CGACAFTENST00000558014	achievable
CGAMUSTENSCAFT00000022132	possible
CGATENSMUST00000103238	possible
CGACAFTENST00000536845	achievable
CGAMUSTENST00000354744	possible
CGAMUSTENST00000389425	possible
CGACAFTENSMUST00000078621	possible
CGACAFTENSMUST00000103241	possible
CGACAFTENSMUST00000103240	not_achievable
CGATENSCAFT00000022132	possible
CGACAFTENST00000558816	not_achievable
CGACAFTENSMUST00000103238	possible
CGATENSMUST00000103240	not_achievable
CGACAFTENST00000389425	possible
CGACAFTENST00000354744	achievable
CGAMUSTENST00000558816	not_achievable
CGATENSMUST00000045705	possible
CGACAFTENSMUST00000045705	confirmed
CGACAFTENST00000534300	confirmed
CGAMUSTENST00000533727	confirmed
CGACAFTENST00000533727	achievable
CGAMUSTENST00000534300	achievable
CGACAFTENST00000392020	confirmed
CGACAFTENSMUST00000113190	confirmed
CGACAFTENST00000347464	confirmed
CGATENSMUST00000113190	confirmed
CGAMUSTENST00000347464	not_achievable
CGAMUSTENSCAFT00000021391	not_achievable
CGAMUSTENST00000536727	possible
CGACAFTENST00000542447	confirmed
CGACAFTENST00000452722	confirmed
CGACAFTENSMUST00000114548	confirmed
CGACAFTENST00000537058	confirmed
CGATENSCAFT00000021391	not_achievable
CGACAFTENST00000536727	confirmed
CGACAFTENST00000331581	confirmed
CGATENSMUST00000114548	possible
CGACAFTENSMUST00000112294	confirmed
CGACAFTENST00000545766	confirmed
CGATENSMUST00000112294	achievable
CGACAFTENST00000372390	possible
CGACAFTENST00000372397	confirmed
CGAMUSTENST00000372390	possible
CGACAFTENST00000252485	confirmed
CGATENSCAFT00000045585	possible
CGAMUSTENSCAFT00000045585	possible
CGACAFTENST00000346177	confirmed
CGAMUSTENSCAFT00000004613	possible
CGACAFTENSMUST00000203220	possible
CGACAFTENST00000354667	confirmed
CGACAFTENSMUST00000069949	achievable
CGATENSMUST00000069949	achievable
CGAMUSTENST00000354667	achievable
CGATENSCAFT00000004613	possible
CGACAFTENSMUST00000159063	achievable
CGATENSMUST00000078800	confirmed
CGATENSMUST00000159063	achievable
CGACAFTENST00000353205	confirmed
CGACAFTENST00000341376	achievable
CGACAFTENST00000636071	achievable
CGACAFTENST00000410079	achievable
CGAMUSTENST00000410079	not_achievable
CGAMUSTENST00000508530	achievable
CGACAFTENST00000508530	achievable
CGACAFTENSMUST00000112142	possible
CGACAFTENST00000397119	possible
CGAMUSTENST00000392456	confirmed
CGATENSMUST00000096127	not_achievable
CGACAFTENSMUST00000096127	achievable
CGACAFTENST00000392456	confirmed
CGACAFTENST00000367380	confirmed
CGACAFTENST00000544496	confirmed
CGAMUSTENST00000544496	not_achievable
CGAMUSTENST00000367380	not_achievable
CGACAFTENST00000367378	possible
CGACAFTENST00000379698	confirmed
CGACAFTENST00000379716	confirmed
CGACAFTENSMUST00000112889	possible
CGATENSCAFT00000024036	achievable
CGACAFTENSMUST00000199256	confirmed
CGAMUSTENSCAFT00000024036	achievable
CGAMUSTENST00000502640	achievable
CGACAFTENST00000515064	confirmed
CGACAFTENST00000502640	confirmed
CGACAFTENST00000441778	achievable
CGACAFTENST00000304523	confirmed
CGATENSMUST00000199256	achievable
CGAMUSTENST00000359786	confirmed
CGACAFTENST00000438665	confirmed
CGACAFTENST00000477726	achievable
CGAMUSTENST00000315266	possible
CGACAFTENST00000315266	confirmed
CGACAFTENSMUST00000052472	possible
CGATENSCAFT00000025875	possible
CGATENSMUST00000052472	not_achievable
CGACAFTENST00000478722	confirmed
CGAMUSTENSCAFT00000025875	possible
CGACAFTENST00000367924	achievable
CGACAFTENST00000367926	achievable
CGAMUSTENST00000542836	confirmed
CGACAFTENSMUST00000076968	confirmed
CGACAFTENST00000263846	achievable
CGACAFTENSMUST00000169121	achievable
CGATENSMUST00000076968	confirmed
CGACAFTENST00000542836	confirmed
CGAMUSTENST00000540677	confirmed
CGATENSMUST00000169121	not_achievable
CGACAFTENST00000540677	achievable
CGAMUSTENST00000529632	not_achievable
CGAMUSTENST00000360929	not_achievable
CGACAFTENST00000404234	confirmed
CGACAFTENST00000343706	confirmed
CGATENSMUST00000197425	achievable
CGACAFTENST00000529632	achievable
CGAMUSTENST00000248933	confirmed
CGAMUSTENST00000343706	not_achievable
CGACAFTENSMUST00000197425	not_achievable
CGACAFTENST00000360929	confirmed
CGAMUSTENST00000629590	possible
CGACAFTENSMUST00000075387	confirmed
CGACAFTENST00000629590	possible
CGATENSMUST00000075387	achievable
CGAMUSTENST00000372176	possible
CGACAFTENST00000372176	possible
CGATENSMUST00000074046	achievable
CGACAFTENSMUST00000074046	confirmed
CGAMUSTENST00000345429	possible
CGACAFTENST00000345429	achievable
CGAMUSTENST00000376673	achievable
CGAMUSTENST00000397601	confirmed
CGACAFTENSMUST00000167459	confirmed
CGATENSMUST00000088419	achievable
CGATENSMUST00000167459	possible
CGACAFTENSMUST00000088419	confirmed
CGACAFTENST00000376673	achievable
CGACAFTENSMUST00000020884	achievable
CGATENSMUST00000020884	confirmed
CGAMUSTENST00000381661	achievable
CGACAFTENSMUST00000039904	possible
CGAMUSTENST00000398376	confirmed
CGATENSMUST00000039904	possible
CGACAFTENSMUST00000115295	possible
CGACAFTENST00000398376	confirmed
CGATENSMUST00000115295	possible
CGACAFTENST00000330622	confirmed
CGATENSMUST00000174282	confirmed
CGACAFTENSMUST00000174282	achievable
CGACAFTENST00000369622	possible
CGACAFTENST00000616122	possible
CGACAFTENST00000355665	confirmed
CGACAFTENST00000579690	confirmed
CGACAFTENST00000444053	confirmed
CGAMUSTENST00000400308	achievable
CGACAFTENSMUST00000105411	possible
CGATENSMUST00000105411	confirmed
CGACAFTENST00000400308	achievable
CGACAFTENST00000425013	achievable
CGACAFTENST00000342556	confirmed
CGACAFTENST00000337351	possible
CGACAFTENST00000397780	possible
CGAMUSTENST00000397780	possible
CGATENSMUST00000173744	not_achievable
CGACAFTENSMUST00000173744	not_achievable
CGACAFTENST00000378735	confirmed
CGAMUSTENST00000403231	confirmed
CGACAFTENST00000403231	confirmed
CGACAFTENSMUST00000105847	confirmed
CGATENSMUST00000105847	possible
CGAMUSTENST00000400181	achievable
CGACAFTENST00000400181	achievable
CGACAFTENST00000473814	confirmed
CGACAFTENST00000262494	confirmed
CGAMUSTENST00000222597	confirmed
CGACAFTENST00000222597	confirmed
CGACAFTENSMUST00000064240	not_achievable
CGATENSMUST00000064240	not_achievable
CGACAFTENST00000457054	confirmed
CGACAFTENST00000308924	confirmed
CGACAFTENSMUST00000179939	confirmed
CGACAFTENST00000405348	possible
CGAMUSTENST00000406567	not_achievable
CGACAFTENST00000406567	confirmed
CGACAFTENSMUST00000202567	achievable
CGATENSMUST00000202567	achievable
CGATENSMUST00000106151	achievable
CGACAFTENST00000605755	possible
CGACAFTENST00000342203	achievable
CGAMUSTENST00000605755	possible
CGACAFTENST00000383775	not_achievable
CGACAFTENST00000544049	confirmed
CGACAFTENST00000469404	confirmed
CGACAFTENSMUST00000116492	confirmed
CGAMUSTENST00000371037	confirmed
CGACAFTENSMUST00000080728	possible
CGATENSMUST00000080728	possible
CGATENSMUST00000066824	achievable
CGATENSMUST00000072481	achievable
CGAMUSTENST00000371039	not_achievable
CGACAFTENST00000371039	confirmed
CGACAFTENSMUST00000072481	achievable
CGACAFTENSMUST00000066824	achievable
CGAMUSTENST00000539721	not_achievable
CGACAFTENST00000539721	not_achievable
CGACAFTENST00000351691	achievable
CGACAFTENST00000378312	confirmed
CGACAFTENST00000444564	confirmed
CGAMUSTENST00000379390	not_achievable
CGATENSMUST00000119543	possible
CGACAFTENST00000379390	confirmed
CGAMUSTENST00000565774	not_achievable
CGACAFTENST00000565774	confirmed
CGACAFTENSMUST00000119543	possible
CGACAFTENST00000272322	achievable
CGACAFTENST00000378166	achievable
CGATENSMUST00000115438	confirmed
CGAMUSTENST00000378166	achievable
CGACAFTENSMUST00000115438	confirmed
CGAMUSTENST00000442742	possible
CGACAFTENST00000442742	confirmed
CGACAFTENST00000408038	confirmed
CGAMUSTENST00000393441	achievable
CGACAFTENST00000393441	achievable
CGAMUSTENST00000429429	not_achievable
CGACAFTENST00000429429	confirmed
CGAMUSTENST00000488267	confirmed
CGATENSMUST00000101354	not_achievable
CGACAFTENSMUST00000101354	not_achievable
CGACAFTENST00000488267	confirmed
CGATENSMUST00000071168	possible
CGACAFTENST00000406359	possible
CGATENSMUST00000073939	achievable
CGACAFTENST00000519097	not_achievable
CGAMUSTENST00000406359	possible
CGAMUSTENST00000519097	not_achievable
CGACAFTENSMUST00000073939	not_achievable
CGACAFTENST00000380036	confirmed
CGACAFTENSMUST00000156585	confirmed
CGACAFTENSMUST00000056931	achievable
CGACAFTENST00000523917	confirmed
CGATENSMUST00000135269	not_achievable
CGAMUSTENST00000523917	possible
CGACAFTENSMUST00000135269	not_achievable
CGACAFTENST00000299259	confirmed
CGACAFTENST00000297620	confirmed
CGACAFTENSMUST00000108049	achievable
CGATENSMUST00000108049	achievable
CGAMUSTENST00000445726	achievable
CGACAFTENST00000323055	confirmed
CGAMUSTENST00000323055	not_achievable
CGACAFTENST00000448935	confirmed
CGATENSCAFT00000027252	achievable
CGAMUSTENSCAFT00000027252	achievable
CGACAFTENSMUST00000021426	not_achievable
CGAMUSTENST00000448935	not_achievable
CGATENSMUST00000021426	not_achievable
CGATENSCAFT00000012642	achievable
CGAMUSTENSCAFT00000012642	achievable
CGACAFTENST00000451813	confirmed
CGAMUSTENST00000380470	not_achievable
CGACAFTENST00000380470	not_achievable
CGACAFTENST00000344384	confirmed
CGATENSMUST00000171023	not_achievable
CGACAFTENSMUST00000171023	not_achievable
CGAMUSTENST00000394503	achievable
CGACAFTENST00000360244	confirmed
CGAMUSTENST00000414276	not_achievable
CGACAFTENST00000414276	confirmed
CGATENSMUST00000171041	possible
CGAMUSTENST00000572834	not_achievable
CGACAFTENST00000572834	confirmed
CGACAFTENSMUST00000171041	confirmed
CGATENSMUST00000100215	confirmed
CGACAFTENSMUST00000113620	confirmed
CGATENSMUST00000113620	confirmed
CGACAFTENST00000372554	confirmed
CGACAFTENSMUST00000100215	confirmed
CGAMUSTENST00000233330	possible
CGACAFTENST00000233330	possible
CGACAFTENSMUST00000121093	confirmed
CGAMUSTENST00000431992	achievable
CGATENSMUST00000106080	possible
CGACAFTENST00000257118	not_achievable
CGAMUSTENST00000257118	not_achievable
CGACAFTENST00000373418	confirmed
CGACAFTENSMUST00000204655	possible
CGACAFTENSMUST00000111758	achievable
CGACAFTENST00000536386	achievable
CGATENSMUST00000203187	achievable
CGACAFTENST00000545552	achievable
CGAMUSTENST00000536386	achievable
CGACAFTENST00000396028	possible
CGACAFTENSMUST00000203187	achievable
CGAMUSTENST00000396028	possible
CGATENSMUST00000111758	possible
CGAMUSTENST00000446597	achievable
CGAMUSTENST00000545552	not_achievable
CGAMUSTENST00000429662	possible
CGAMUSTENST00000220429	not_achievable
CGACAFTENST00000220429	achievable
CGACAFTENSMUST00000110424	achievable
CGACAFTENSMUST00000089745	possible
CGACAFTENSMUST00000039978	possible
CGATENSMUST00000089745	possible
CGACAFTENST00000396464	possible
CGATENSMUST00000039978	confirmed
CGATENSMUST00000110424	achievable
CGACAFTENST00000429662	possible
CGACAFTENSMUST00000093490	possible
CGACAFTENST00000347613	possible
CGAMUSTENST00000360642	not_achievable
CGATENSCAFT00000038928	possible
CGAMUSTENSCAFT00000038928	confirmed
CGACAFTENST00000613795	confirmed
CGATENSMUST00000093490	possible
CGACAFTENST00000360642	not_achievable
CGATENSMUST00000005072	achievable
CGACAFTENSMUST00000005072	not_achievable
CGACAFTENST00000229795	confirmed
CGATENSMUST00000114754	possible
CGACAFTENST00000310795	confirmed
CGAMUSTENST00000310795	not_achievable
CGACAFTENSMUST00000114754	possible
CGACAFTENST00000394829	confirmed
CGACAFTENST00000394828	achievable
CGACAFTENST00000311559	not_achievable
CGACAFTENSMUST00000209206	not_achievable
CGATENSMUST00000209206	confirmed
CGACAFTENST00000331224	not_achievable
CGACAFTENSMUST00000109843	not_achievable
CGACAFTENSMUST00000109846	not_achievable
CGATENSMUST00000109846	not_achievable
CGATENSMUST00000109843	not_achievable
CGAMUSTENST00000355772	achievable
CGACAFTENST00000355772	achievable
CGACAFTENSMUST00000112428	not_achievable
CGATENSMUST00000112428	achievable
CGAMUSTENST00000319770	possible
CGACAFTENST00000319770	achievable
CGAMUSTENST00000417353	confirmed
CGATENSMUST00000208446	confirmed
CGACAFTENSMUST00000208446	confirmed
CGACAFTENST00000417353	confirmed
CGACAFTENST00000373043	possible
CGACAFTENST00000413209	not_achievable
CGAMUSTENST00000361676	not_achievable
CGACAFTENST00000334961	not_achievable
CGAMUSTENST00000361452	achievable
CGAMUSTENST00000413209	not_achievable
CGACAFTENST00000361676	not_achievable
CGAMUSTENST00000334961	achievable
CGACAFTENST00000361452	achievable
CGAMUSTENST00000428468	confirmed
CGACAFTENST00000453295	confirmed
CGACAFTENST00000462759	possible
CGAMUSTENST00000531828	possible
CGACAFTENST00000447887	confirmed
CGACAFTENST00000361556	confirmed
CGACAFTENSMUST00000084366	confirmed
CGACAFTENST00000531828	possible
CGAMUSTENST00000453295	confirmed
CGATENSMUST00000084366	possible
CGACAFTENST00000371714	confirmed
CGAMUSTENST00000462759	possible
CGACAFTENST00000621914	achievable
CGATENSMUST00000172057	not_achievable
CGACAFTENSMUST00000171292	possible
CGACAFTENSMUST00000172057	not_achievable
CGACAFTENST00000345434	achievable
CGAMUSTENST00000370676	confirmed
CGAMUSTENST00000618438	achievable
CGACAFTENST00000370676	confirmed
CGACAFTENST00000629039	possible
CGACAFTENST00000618438	achievable
CGACAFTENST00000539015	confirmed
CGAMUSTENST00000539015	confirmed
CGAMUSTENST00000592576	confirmed
CGATENSMUST00000107060	not_achievable
CGACAFTENSMUST00000107060	not_achievable
CGACAFTENST00000402521	possible
CGAMUSTENST00000402521	possible
CGACAFTENST00000592576	not_achievable
CGACAFTENST00000373701	confirmed
CGACAFTENSMUST00000109701	achievable
CGACAFTENST00000426398	confirmed
CGACAFTENST00000370198	confirmed
CGAMUSTENST00000370198	achievable
CGAMUSTENST00000370197	possible
CGACAFTENST00000370197	confirmed
CGACAFTENST00000554871	possible
CGAMUSTENST00000392597	possible
CGACAFTENST00000392597	possible
CGACAFTENST00000635625	confirmed
CGACAFTENST00000623893	achievable
CGAMUSTENST00000368361	achievable
CGATENSMUST00000090927	achievable
CGACAFTENST00000361168	achievable
CGACAFTENSMUST00000090927	achievable
CGACAFTENST00000368361	possible
CGACAFTENST00000357167	confirmed
CGACAFTENSMUST00000084781	confirmed
CGACAFTENST00000536676	confirmed
CGAMUSTENST00000539200	not_achievable
CGATENSMUST00000084781	not_achievable
CGACAFTENST00000620278	possible
CGACAFTENST00000539200	confirmed
CGAMUSTENST00000620278	possible
CGAMUSTENST00000536676	not_achievable
CGACAFTENST00000345807	confirmed
CGACAFTENST00000358373	possible
CGACAFTENST00000396840	confirmed
CGAMUSTENST00000356896	achievable
CGAMUSTENST00000619571	not_achievable
CGACAFTENST00000619571	confirmed
CGACAFTENST00000336604	achievable
CGACAFTENST00000393053	confirmed
CGACAFTENST00000343315	confirmed
CGATENSMUST00000099355	achievable
CGACAFTENST00000266732	confirmed
CGACAFTENSMUST00000099355	confirmed
CGACAFTENSMUST00000103026	not_achievable
CGATENSMUST00000103026	not_achievable
CGACAFTENST00000430767	possible
CGAMUSTENST00000591437	possible
CGACAFTENST00000591437	possible
CGACAFTENST00000621218	confirmed
CGACAFTENST00000589677	achievable
CGACAFTENST00000541122	not_achievable
CGACAFTENST00000344626	achievable
CGAMUSTENST00000344626	achievable
CGAMUSTENST00000589677	possible
CGACAFTENST00000444061	possible
CGATENSCAFT00000022682	achievable
CGACAFTENSMUST00000107134	possible
CGAMUSTENSCAFT00000022682	achievable
CGACAFTENST00000454077	achievable
CGACAFTENST00000449762	confirmed
CGATENSMUST00000090095	possible
CGACAFTENST00000312046	achievable
CGACAFTENSMUST00000022918	possible
CGACAFTENST00000531443	confirmed
CGATENSMUST00000022918	possible
CGACAFTENSMUST00000090095	possible
CGAMUSTENST00000442977	achievable
CGACAFTENST00000297447	confirmed
CGAMUSTENST00000531443	possible
CGACAFTENST00000442977	confirmed
CGAMUSTENST00000297447	achievable
CGAMUSTENST00000426335	not_achievable
CGACAFTENST00000426335	confirmed
CGACAFTENSMUST00000028691	confirmed
CGATENSMUST00000028691	achievable
CGACAFTENST00000619224	possible
CGACAFTENST00000355221	achievable
CGACAFTENST00000328159	confirmed
CGAMUSTENST00000328159	confirmed
CGACAFTENST00000323144	possible
CGACAFTENST00000368533	confirmed
CGACAFTENST00000368530	achievable
CGAMUSTENST00000302206	possible
CGAMUSTENST00000368531	possible
CGAMUSTENST00000368530	confirmed
CGAMUSTENST00000611659	achievable
CGAMUSTENST00000330188	confirmed
CGACAFTENST00000302206	possible
CGACAFTENST00000368531	confirmed
CGACAFTENSMUST00000119570	confirmed
CGACAFTENST00000611659	confirmed
CGATENSMUST00000119570	confirmed
CGACAFTENST00000257468	confirmed
CGACAFTENST00000546331	confirmed
CGATENSMUST00000116437	achievable
CGACAFTENST00000397138	achievable
CGAMUSTENST00000397138	not_achievable
CGACAFTENSMUST00000116437	not_achievable
CGAMUSTENSCAFT00000027630	confirmed
CGATENSCAFT00000027630	confirmed
CGACAFTENST00000258962	confirmed
CGACAFTENST00000582730	possible
CGACAFTENST00000610806	confirmed
CGATENSMUST00000207659	not_achievable
CGACAFTENST00000391851	confirmed
CGACAFTENSMUST00000207659	not_achievable
CGAMUSTENST00000610806	not_achievable
CGAMUSTENST00000441580	possible
CGATENSCAFT00000023892	not_achievable
CGACAFTENSMUST00000160629	confirmed
CGACAFTENST00000436336	confirmed
CGACAFTENSMUST00000070487	confirmed
CGATENSMUST00000160629	confirmed
CGAMUSTENSCAFT00000023892	possible
CGAMUSTENST00000292476	confirmed
CGACAFTENST00000441580	possible
CGATENSMUST00000070487	confirmed
CGATENSMUST00000084170	achievable
CGACAFTENST00000373836	confirmed
CGAMUSTENST00000373836	confirmed
CGACAFTENSMUST00000084170	achievable
CGACAFTENSMUST00000046769	achievable
CGATENSMUST00000046769	not_achievable
CGAMUSTENST00000354558	confirmed
CGACAFTENST00000354558	confirmed
CGATENSMUST00000080934	confirmed
CGAMUSTENST00000369297	possible
CGACAFTENSMUST00000080934	confirmed
CGACAFTENST00000369297	possible
CGATENSMUST00000108191	confirmed
CGACAFTENSMUST00000108191	confirmed
CGAMUSTENST00000426897	possible
CGACAFTENST00000426897	possible
CGATENSMUST00000033063	not_achievable
CGATENSMUST00000122037	possible
CGAMUSTENST00000512091	possible
CGACAFTENSMUST00000122037	possible
CGATENSMUST00000118442	confirmed
CGAMUSTENST00000514591	possible
CGATENSMUST00000072521	not_achievable
CGACAFTENST00000512091	achievable
CGACAFTENST00000514591	possible
CGACAFTENSMUST00000119385	possible
CGATENSMUST00000119385	confirmed
CGACAFTENSMUST00000072521	achievable
CGATENSMUST00000122356	confirmed
CGACAFTENSMUST00000118442	possible
CGATENSMUST00000126353	not_achievable
CGATENSMUST00000149357	possible
CGAMUSTENST00000630269	achievable
CGACAFTENST00000630269	confirmed
CGACAFTENSMUST00000149357	possible
CGACAFTENSMUST00000126353	not_achievable
CGACAFTENST00000442461	achievable
CGACAFTENST00000506560	confirmed
CGAMUSTENST00000506560	achievable
CGACAFTENST00000361776	achievable
CGACAFTENST00000618166	confirmed
CGAMUSTENST00000618166	not_achievable
CGATENSMUST00000152555	possible
CGACAFTENSMUST00000152555	possible
CGACAFTENSMUST00000106228	achievable
CGATENSMUST00000106228	confirmed
CGACAFTENSMUST00000033135	confirmed
CGAMUSTENST00000567389	possible
CGACAFTENST00000567389	possible
CGACAFTENST00000569302	not_achievable
